# Supplementary material for: Shorter headed dogs, visually cooperative breeds, younger and playful dogs form eye contact faster with an unfamiliar human
Source: Sci Rep. 2021 Apr 29;11:9293. doi: 10.1038/s41598-021-88702-w (PMC8084920; doi:10.1038/s41598-021-88702-w)
Supplement: Supplementary file 3 — Supplementary Information 3. [file 41598_2021_88702_MOESM3_ESM.xlsx]

## Sheet: Title and authors
Shorter headed dogs, visually cooperative breeds, younger and playful dogs form eye contact faster with an unfamiliar human
Zsófia Bognár1*, Dóra Szabó1, Alexandra Deés1, Enikő Kubinyi1
1 Senior Family Dog Project, Department of Ethology, Eötvös Loránd University, Budapest, Hungary
*Corresponding author: bognarzsof@gmail.com

## Sheet: Data
DogID	CI	CI_fig	BreedGroup	Age	Age_fig	Greet	Play	Sex	Neutered	Weight	DogSchool	Exp	Trial	LEC	Event
Delko_HAS_DOBP_2012	43.47	43.5-49.9	Noncoop	58.133	31.4-79.4	1	1	1	1	28.3	Yes	SB	1	2.4	1
Delko_HAS_DOBP_2012	43.47	43.5-49.9	Noncoop	58.133	31.4-79.4	1	1	1	1	28.3	Yes	SB	2	11.2	1
Delko_HAS_DOBP_2012	43.47	43.5-49.9	Noncoop	58.133	31.4-79.4	1	1	1	1	28.3	Yes	SB	3	7.4	1
Delko_HAS_DOBP_2012	43.47	43.5-49.9	Noncoop	58.133	31.4-79.4	1	1	1	1	28.3	Yes	SB	4	2.5	1
Delko_HAS_DOBP_2012	43.47	43.5-49.9	Noncoop	58.133	31.4-79.4	1	1	1	1	28.3	Yes	SB	5	3.7	1
Delko_HAS_DOBP_2012	43.47	43.5-49.9	Noncoop	58.133	31.4-79.4	1	1	1	1	28.3	Yes	SB	6	2.5	1
Delko_HAS_DOBP_2012	43.47	43.5-49.9	Noncoop	58.133	31.4-79.4	1	1	1	1	28.3	Yes	SB	7	4.1	1
Delko_HAS_DOBP_2012	43.47	43.5-49.9	Noncoop	58.133	31.4-79.4	1	1	1	1	28.3	Yes	SB	8	4	1
Delko_HAS_DOBP_2012	43.47	43.5-49.9	Noncoop	58.133	31.4-79.4	1	1	1	1	28.3	Yes	SB	9	2.9	1
Delko_HAS_DOBP_2012	43.47	43.5-49.9	Noncoop	58.133	31.4-79.4	1	1	1	1	28.3	Yes	SB	10	4.2	1
Delko_HAS_DOBP_2012	43.47	43.5-49.9	Noncoop	58.133	31.4-79.4	1	1	1	1	28.3	Yes	SB	11	5.5	1
Delko_HAS_DOBP_2012	43.47	43.5-49.9	Noncoop	58.133	31.4-79.4	1	1	1	1	28.3	Yes	SB	12	3	1
Delko_HAS_DOBP_2012	43.47	43.5-49.9	Noncoop	58.133	31.4-79.4	1	1	1	1	28.3	Yes	SB	13	3.7	1
Delko_HAS_DOBP_2012	43.47	43.5-49.9	Noncoop	58.133	31.4-79.4	1	1	1	1	28.3	Yes	SB	14	3.4	1
Delko_HAS_DOBP_2012	43.47	43.5-49.9	Noncoop	58.133	31.4-79.4	1	1	1	1	28.3	Yes	SB	15	3.3	1
Ficko_TZ_MIX_2012	43.75	43.5-49.9	Mixed	67.1	31.4-79.4	0	1	1	1	14.5	Yes	HV	1	7.6	1
Ficko_TZ_MIX_2012	43.75	43.5-49.9	Mixed	67.1	31.4-79.4	0	1	1	1	14.5	Yes	HV	2	4.2	1
Ficko_TZ_MIX_2012	43.75	43.5-49.9	Mixed	67.1	31.4-79.4	0	1	1	1	14.5	Yes	HV	3	4.1	1
Ficko_TZ_MIX_2012	43.75	43.5-49.9	Mixed	67.1	31.4-79.4	0	1	1	1	14.5	Yes	HV	4	3.6	1
Ficko_TZ_MIX_2012	43.75	43.5-49.9	Mixed	67.1	31.4-79.4	0	1	1	1	14.5	Yes	HV	5	4.3	1
Ficko_TZ_MIX_2012	43.75	43.5-49.9	Mixed	67.1	31.4-79.4	0	1	1	1	14.5	Yes	HV	6	4.1	1
Ficko_TZ_MIX_2012	43.75	43.5-49.9	Mixed	67.1	31.4-79.4	0	1	1	1	14.5	Yes	HV	7	4.5	1
Ficko_TZ_MIX_2012	43.75	43.5-49.9	Mixed	67.1	31.4-79.4	0	1	1	1	14.5	Yes	HV	8	2.2	1
Ficko_TZ_MIX_2012	43.75	43.5-49.9	Mixed	67.1	31.4-79.4	0	1	1	1	14.5	Yes	HV	9	2.2	1
Ficko_TZ_MIX_2012	43.75	43.5-49.9	Mixed	67.1	31.4-79.4	0	1	1	1	14.5	Yes	HV	10	4.6	1
Ficko_TZ_MIX_2012	43.75	43.5-49.9	Mixed	67.1	31.4-79.4	0	1	1	1	14.5	Yes	HV	11	6.9	1
Ficko_TZ_MIX_2012	43.75	43.5-49.9	Mixed	67.1	31.4-79.4	0	1	1	1	14.5	Yes	HV	12	1.6	1
Ficko_TZ_MIX_2012	43.75	43.5-49.9	Mixed	67.1	31.4-79.4	0	1	1	1	14.5	Yes	HV	13	2	1
Ficko_TZ_MIX_2012	43.75	43.5-49.9	Mixed	67.1	31.4-79.4	0	1	1	1	14.5	Yes	HV	14	3.3	1
Ficko_TZ_MIX_2012	43.75	43.5-49.9	Mixed	67.1	31.4-79.4	0	1	1	1	14.5	Yes	HV	15	8.6	1
Roni_HAS_SSHP_2009	44.49	43.5-49.9	Coop	93.4	79.8-126.1	0	0	1	1	8.8	Yes	MS	1	2.3	1
Roni_HAS_SSHP_2009	44.49	43.5-49.9	Coop	93.4	79.8-126.1	0	0	1	1	8.8	Yes	MS	2	2	1
Roni_HAS_SSHP_2009	44.49	43.5-49.9	Coop	93.4	79.8-126.1	0	0	1	1	8.8	Yes	MS	3	2.2	1
Roni_HAS_SSHP_2009	44.49	43.5-49.9	Coop	93.4	79.8-126.1	0	0	1	1	8.8	Yes	MS	4	5	1
Roni_HAS_SSHP_2009	44.49	43.5-49.9	Coop	93.4	79.8-126.1	0	0	1	1	8.8	Yes	MS	5	2.2	1
Roni_HAS_SSHP_2009	44.49	43.5-49.9	Coop	93.4	79.8-126.1	0	0	1	1	8.8	Yes	MS	6	6.5	1
Roni_HAS_SSHP_2009	44.49	43.5-49.9	Coop	93.4	79.8-126.1	0	0	1	1	8.8	Yes	MS	7	2.4	1
Roni_HAS_SSHP_2009	44.49	43.5-49.9	Coop	93.4	79.8-126.1	0	0	1	1	8.8	Yes	MS	8	2.1	1
Roni_HAS_SSHP_2009	44.49	43.5-49.9	Coop	93.4	79.8-126.1	0	0	1	1	8.8	Yes	MS	9	4.2	1
Roni_HAS_SSHP_2009	44.49	43.5-49.9	Coop	93.4	79.8-126.1	0	0	1	1	8.8	Yes	MS	10	2.6	1
Roni_HAS_SSHP_2009	44.49	43.5-49.9	Coop	93.4	79.8-126.1	0	0	1	1	8.8	Yes	MS	11	2.7	1
Roni_HAS_SSHP_2009	44.49	43.5-49.9	Coop	93.4	79.8-126.1	0	0	1	1	8.8	Yes	MS	12	3.3	1
Roni_HAS_SSHP_2009	44.49	43.5-49.9	Coop	93.4	79.8-126.1	0	0	1	1	8.8	Yes	MS	13	2.7	1
Roni_HAS_SSHP_2009	44.49	43.5-49.9	Coop	93.4	79.8-126.1	0	0	1	1	8.8	Yes	MS	14	6.7	1
Roni_HAS_SSHP_2009	44.49	43.5-49.9	Coop	93.4	79.8-126.1	0	0	1	1	8.8	Yes	MS	15	3.2	1
Molly_RK_ECKR_2012	44.75	43.5-49.9	Coop	58.867	31.4-79.4	1	0	2	1	10.2	Yes	DA	1	3.4	1
Molly_RK_ECKR_2012	44.75	43.5-49.9	Coop	58.867	31.4-79.4	1	0	2	1	10.2	Yes	DA	2	5.2	1
Molly_RK_ECKR_2012	44.75	43.5-49.9	Coop	58.867	31.4-79.4	1	0	2	1	10.2	Yes	DA	3	5.3	1
Molly_RK_ECKR_2012	44.75	43.5-49.9	Coop	58.867	31.4-79.4	1	0	2	1	10.2	Yes	DA	4	5.2	1
Molly_RK_ECKR_2012	44.75	43.5-49.9	Coop	58.867	31.4-79.4	1	0	2	1	10.2	Yes	DA	5	3.3	1
Molly_RK_ECKR_2012	44.75	43.5-49.9	Coop	58.867	31.4-79.4	1	0	2	1	10.2	Yes	DA	6	3.1	1
Molly_RK_ECKR_2012	44.75	43.5-49.9	Coop	58.867	31.4-79.4	1	0	2	1	10.2	Yes	DA	7	3.2	1
Molly_RK_ECKR_2012	44.75	43.5-49.9	Coop	58.867	31.4-79.4	1	0	2	1	10.2	Yes	DA	8	2.9	1
Molly_RK_ECKR_2012	44.75	43.5-49.9	Coop	58.867	31.4-79.4	1	0	2	1	10.2	Yes	DA	9	2.3	1
Molly_RK_ECKR_2012	44.75	43.5-49.9	Coop	58.867	31.4-79.4	1	0	2	1	10.2	Yes	DA	10	4.4	1
Molly_RK_ECKR_2012	44.75	43.5-49.9	Coop	58.867	31.4-79.4	1	0	2	1	10.2	Yes	DA	11	6.7	1
Molly_RK_ECKR_2012	44.75	43.5-49.9	Coop	58.867	31.4-79.4	1	0	2	1	10.2	Yes	DA	12	3.5	1
Molly_RK_ECKR_2012	44.75	43.5-49.9	Coop	58.867	31.4-79.4	1	0	2	1	10.2	Yes	DA	13	2.4	1
Molly_RK_ECKR_2012	44.75	43.5-49.9	Coop	58.867	31.4-79.4	1	0	2	1	10.2	Yes	DA	14	3.2	1
Molly_RK_ECKR_2012	44.75	43.5-49.9	Coop	58.867	31.4-79.4	1	0	2	1	10.2	Yes	DA	15	3	1
Nova_BA_MIX_2014	44.83	43.5-49.9	Mixed	39.4	31.4-79.4	1	1	2	2	12.9	No	BZs	1	4.4	1
Nova_BA_MIX_2014	44.83	43.5-49.9	Mixed	39.4	31.4-79.4	1	1	2	2	12.9	No	BZs	2	3.1	1
Nova_BA_MIX_2014	44.83	43.5-49.9	Mixed	39.4	31.4-79.4	1	1	2	2	12.9	No	BZs	3	3.7	1
Nova_BA_MIX_2014	44.83	43.5-49.9	Mixed	39.4	31.4-79.4	1	1	2	2	12.9	No	BZs	4	4.4	1
Nova_BA_MIX_2014	44.83	43.5-49.9	Mixed	39.4	31.4-79.4	1	1	2	2	12.9	No	BZs	5	7.4	1
Nova_BA_MIX_2014	44.83	43.5-49.9	Mixed	39.4	31.4-79.4	1	1	2	2	12.9	No	BZs	6	20.6	1
Nova_BA_MIX_2014	44.83	43.5-49.9	Mixed	39.4	31.4-79.4	1	1	2	2	12.9	No	BZs	7	7.3	1
Nova_BA_MIX_2014	44.83	43.5-49.9	Mixed	39.4	31.4-79.4	1	1	2	2	12.9	No	BZs	8	5.3	1
Nova_BA_MIX_2014	44.83	43.5-49.9	Mixed	39.4	31.4-79.4	1	1	2	2	12.9	No	BZs	9	2.4	1
Nova_BA_MIX_2014	44.83	43.5-49.9	Mixed	39.4	31.4-79.4	1	1	2	2	12.9	No	BZs	10	3.9	1
Nova_BA_MIX_2014	44.83	43.5-49.9	Mixed	39.4	31.4-79.4	1	1	2	2	12.9	No	BZs	11	4.1	1
Nova_BA_MIX_2014	44.83	43.5-49.9	Mixed	39.4	31.4-79.4	1	1	2	2	12.9	No	BZs	12	3.6	1
Nova_BA_MIX_2014	44.83	43.5-49.9	Mixed	39.4	31.4-79.4	1	1	2	2	12.9	No	BZs	13	5.2	1
Nova_BA_MIX_2014	44.83	43.5-49.9	Mixed	39.4	31.4-79.4	1	1	2	2	12.9	No	BZs	14	2.6	1
Nova_BA_MIX_2014	44.83	43.5-49.9	Mixed	39.4	31.4-79.4	1	1	2	2	12.9	No	BZs	15	2.3	1
Bajsz_GJ_MIX_2005	44.93	43.5-49.9	Mixed	131.333	126.8-174.5	0	0	2	2	42	No	BR	1	15.5	1
Bajsz_GJ_MIX_2005	44.93	43.5-49.9	Mixed	131.333	126.8-174.5	0	0	2	2	42	No	BR	2	59.5	1
Bajsz_GJ_MIX_2005	44.93	43.5-49.9	Mixed	131.333	126.8-174.5	0	0	2	2	42	No	BR	3	10.7	1
Bajsz_GJ_MIX_2005	44.93	43.5-49.9	Mixed	131.333	126.8-174.5	0	0	2	2	42	No	BR	4	7.8	1
Bajsz_GJ_MIX_2005	44.93	43.5-49.9	Mixed	131.333	126.8-174.5	0	0	2	2	42	No	BR	5	16.1	1
Bajsz_GJ_MIX_2005	44.93	43.5-49.9	Mixed	131.333	126.8-174.5	0	0	2	2	42	No	BR	6	19.1	1
Bajsz_GJ_MIX_2005	44.93	43.5-49.9	Mixed	131.333	126.8-174.5	0	0	2	2	42	No	BR	7	21.7	1
Bajsz_GJ_MIX_2005	44.93	43.5-49.9	Mixed	131.333	126.8-174.5	0	0	2	2	42	No	BR	8	9.3	1
Bajsz_GJ_MIX_2005	44.93	43.5-49.9	Mixed	131.333	126.8-174.5	0	0	2	2	42	No	BR	9	10.1	1
Bajsz_GJ_MIX_2005	44.93	43.5-49.9	Mixed	131.333	126.8-174.5	0	0	2	2	42	No	BR	10	9.5	1
Bajsz_GJ_MIX_2005	44.93	43.5-49.9	Mixed	131.333	126.8-174.5	0	0	2	2	42	No	BR	11	5.4	1
Bajsz_GJ_MIX_2005	44.93	43.5-49.9	Mixed	131.333	126.8-174.5	0	0	2	2	42	No	BR	12	5.6	1
Bajsz_GJ_MIX_2005	44.93	43.5-49.9	Mixed	131.333	126.8-174.5	0	0	2	2	42	No	BR	13	6.6	1
Bajsz_GJ_MIX_2005	44.93	43.5-49.9	Mixed	131.333	126.8-174.5	0	0	2	2	42	No	BR	14	11.8	1
Bajsz_GJ_MIX_2005	44.93	43.5-49.9	Mixed	131.333	126.8-174.5	0	0	2	2	42	No	BR	15	6.1	1
Mara_SNA_SSHP_2014	45.01	43.5-49.9	Coop	40.533	31.4-79.4	0	0	2	1	10	No	BZs	1	2.6	1
Mara_SNA_SSHP_2014	45.01	43.5-49.9	Coop	40.533	31.4-79.4	0	0	2	1	10	No	BZs	2	2.8	1
Mara_SNA_SSHP_2014	45.01	43.5-49.9	Coop	40.533	31.4-79.4	0	0	2	1	10	No	BZs	3	3	1
Mara_SNA_SSHP_2014	45.01	43.5-49.9	Coop	40.533	31.4-79.4	0	0	2	1	10	No	BZs	4	2.5	1
Mara_SNA_SSHP_2014	45.01	43.5-49.9	Coop	40.533	31.4-79.4	0	0	2	1	10	No	BZs	5	3.2	1
Mara_SNA_SSHP_2014	45.01	43.5-49.9	Coop	40.533	31.4-79.4	0	0	2	1	10	No	BZs	6	3.2	1
Mara_SNA_SSHP_2014	45.01	43.5-49.9	Coop	40.533	31.4-79.4	0	0	2	1	10	No	BZs	7	3.2	1
Mara_SNA_SSHP_2014	45.01	43.5-49.9	Coop	40.533	31.4-79.4	0	0	2	1	10	No	BZs	8	2.1	1
Mara_SNA_SSHP_2014	45.01	43.5-49.9	Coop	40.533	31.4-79.4	0	0	2	1	10	No	BZs	9	3.3	1
Mara_SNA_SSHP_2014	45.01	43.5-49.9	Coop	40.533	31.4-79.4	0	0	2	1	10	No	BZs	10	3.9	1
Mara_SNA_SSHP_2014	45.01	43.5-49.9	Coop	40.533	31.4-79.4	0	0	2	1	10	No	BZs	11	2.6	1
Mara_SNA_SSHP_2014	45.01	43.5-49.9	Coop	40.533	31.4-79.4	0	0	2	1	10	No	BZs	12	3.7	1
Mara_SNA_SSHP_2014	45.01	43.5-49.9	Coop	40.533	31.4-79.4	0	0	2	1	10	No	BZs	13	3.3	1
Mara_SNA_SSHP_2014	45.01	43.5-49.9	Coop	40.533	31.4-79.4	0	0	2	1	10	No	BZs	14	6.4	1
Mara_SNA_SSHP_2014	45.01	43.5-49.9	Coop	40.533	31.4-79.4	0	0	2	1	10	No	BZs	15	3.2	1
Terka_NO_VIZW_2011	45.16	43.5-49.9	Coop	69.667	31.4-79.4	1	1	2	2	22.6	Yes	BZs	1	2.4	1
Terka_NO_VIZW_2011	45.16	43.5-49.9	Coop	69.667	31.4-79.4	1	1	2	2	22.6	Yes	BZs	2	2	1
Terka_NO_VIZW_2011	45.16	43.5-49.9	Coop	69.667	31.4-79.4	1	1	2	2	22.6	Yes	BZs	3	2.2	1
Terka_NO_VIZW_2011	45.16	43.5-49.9	Coop	69.667	31.4-79.4	1	1	2	2	22.6	Yes	BZs	4	2	1
Terka_NO_VIZW_2011	45.16	43.5-49.9	Coop	69.667	31.4-79.4	1	1	2	2	22.6	Yes	BZs	5	2.2	1
Terka_NO_VIZW_2011	45.16	43.5-49.9	Coop	69.667	31.4-79.4	1	1	2	2	22.6	Yes	BZs	6	2.2	1
Terka_NO_VIZW_2011	45.16	43.5-49.9	Coop	69.667	31.4-79.4	1	1	2	2	22.6	Yes	BZs	7	2.4	1
Terka_NO_VIZW_2011	45.16	43.5-49.9	Coop	69.667	31.4-79.4	1	1	2	2	22.6	Yes	BZs	8	1.7	1
Terka_NO_VIZW_2011	45.16	43.5-49.9	Coop	69.667	31.4-79.4	1	1	2	2	22.6	Yes	BZs	9	2.4	1
Terka_NO_VIZW_2011	45.16	43.5-49.9	Coop	69.667	31.4-79.4	1	1	2	2	22.6	Yes	BZs	10	3.1	1
Terka_NO_VIZW_2011	45.16	43.5-49.9	Coop	69.667	31.4-79.4	1	1	2	2	22.6	Yes	BZs	11	2.3	1
Terka_NO_VIZW_2011	45.16	43.5-49.9	Coop	69.667	31.4-79.4	1	1	2	2	22.6	Yes	BZs	12	2.1	1
Terka_NO_VIZW_2011	45.16	43.5-49.9	Coop	69.667	31.4-79.4	1	1	2	2	22.6	Yes	BZs	13	2.2	1
Terka_NO_VIZW_2011	45.16	43.5-49.9	Coop	69.667	31.4-79.4	1	1	2	2	22.6	Yes	BZs	14	2.2	1
Terka_NO_VIZW_2011	45.16	43.5-49.9	Coop	69.667	31.4-79.4	1	1	2	2	22.6	Yes	BZs	15	1.6	1
Jacks_ME_DOBP_2012	45.19	43.5-49.9	Noncoop	63.267	31.4-79.4	0	1	1	2	44.2	No	HV	1	6.5	1
Jacks_ME_DOBP_2012	45.19	43.5-49.9	Noncoop	63.267	31.4-79.4	0	1	1	2	44.2	No	HV	2	2.2	1
Jacks_ME_DOBP_2012	45.19	43.5-49.9	Noncoop	63.267	31.4-79.4	0	1	1	2	44.2	No	HV	3	18	1
Jacks_ME_DOBP_2012	45.19	43.5-49.9	Noncoop	63.267	31.4-79.4	0	1	1	2	44.2	No	HV	4	12.4	1
Jacks_ME_DOBP_2012	45.19	43.5-49.9	Noncoop	63.267	31.4-79.4	0	1	1	2	44.2	No	HV	5	2.5	1
Jacks_ME_DOBP_2012	45.19	43.5-49.9	Noncoop	63.267	31.4-79.4	0	1	1	2	44.2	No	HV	6	2.8	1
Jacks_ME_DOBP_2012	45.19	43.5-49.9	Noncoop	63.267	31.4-79.4	0	1	1	2	44.2	No	HV	7	2.2	1
Jacks_ME_DOBP_2012	45.19	43.5-49.9	Noncoop	63.267	31.4-79.4	0	1	1	2	44.2	No	HV	8	3.1	1
Jacks_ME_DOBP_2012	45.19	43.5-49.9	Noncoop	63.267	31.4-79.4	0	1	1	2	44.2	No	HV	9	2.2	1
Jacks_ME_DOBP_2012	45.19	43.5-49.9	Noncoop	63.267	31.4-79.4	0	1	1	2	44.2	No	HV	10	2.8	1
Jacks_ME_DOBP_2012	45.19	43.5-49.9	Noncoop	63.267	31.4-79.4	0	1	1	2	44.2	No	HV	11	3.9	1
Jacks_ME_DOBP_2012	45.19	43.5-49.9	Noncoop	63.267	31.4-79.4	0	1	1	2	44.2	No	HV	12	2.2	1
Jacks_ME_DOBP_2012	45.19	43.5-49.9	Noncoop	63.267	31.4-79.4	0	1	1	2	44.2	No	HV	13	2.3	1
Jacks_ME_DOBP_2012	45.19	43.5-49.9	Noncoop	63.267	31.4-79.4	0	1	1	2	44.2	No	HV	14	2.3	1
Jacks_ME_DOBP_2012	45.19	43.5-49.9	Noncoop	63.267	31.4-79.4	0	1	1	2	44.2	No	HV	15	3.7	1
Barka_BB_ECKR_2011	45.66	43.5-49.9	Coop	76.933	31.4-79.4	1	0	1	2	14.9	Yes	EA	1	12.4	1
Barka_BB_ECKR_2011	45.66	43.5-49.9	Coop	76.933	31.4-79.4	1	0	1	2	14.9	Yes	EA	2	18.5	1
Barka_BB_ECKR_2011	45.66	43.5-49.9	Coop	76.933	31.4-79.4	1	0	1	2	14.9	Yes	EA	3	9.8	1
Barka_BB_ECKR_2011	45.66	43.5-49.9	Coop	76.933	31.4-79.4	1	0	1	2	14.9	Yes	EA	4	8.6	1
Barka_BB_ECKR_2011	45.66	43.5-49.9	Coop	76.933	31.4-79.4	1	0	1	2	14.9	Yes	EA	5	4	1
Barka_BB_ECKR_2011	45.66	43.5-49.9	Coop	76.933	31.4-79.4	1	0	1	2	14.9	Yes	EA	6	7.9	1
Barka_BB_ECKR_2011	45.66	43.5-49.9	Coop	76.933	31.4-79.4	1	0	1	2	14.9	Yes	EA	7	5.9	1
Barka_BB_ECKR_2011	45.66	43.5-49.9	Coop	76.933	31.4-79.4	1	0	1	2	14.9	Yes	EA	8	7	1
Barka_BB_ECKR_2011	45.66	43.5-49.9	Coop	76.933	31.4-79.4	1	0	1	2	14.9	Yes	EA	9	8.6	1
Barka_BB_ECKR_2011	45.66	43.5-49.9	Coop	76.933	31.4-79.4	1	0	1	2	14.9	Yes	EA	10	4.3	1
Barka_BB_ECKR_2011	45.66	43.5-49.9	Coop	76.933	31.4-79.4	1	0	1	2	14.9	Yes	EA	11	4	1
Barka_BB_ECKR_2011	45.66	43.5-49.9	Coop	76.933	31.4-79.4	1	0	1	2	14.9	Yes	EA	12	3.5	1
Barka_BB_ECKR_2011	45.66	43.5-49.9	Coop	76.933	31.4-79.4	1	0	1	2	14.9	Yes	EA	13	2.1	1
Barka_BB_ECKR_2011	45.66	43.5-49.9	Coop	76.933	31.4-79.4	1	0	1	2	14.9	Yes	EA	14	10.7	1
Barka_BB_ECKR_2011	45.66	43.5-49.9	Coop	76.933	31.4-79.4	1	0	1	2	14.9	Yes	EA	15	5.3	1
Buddh_DZ_BOUV_2014	46	43.5-49.9	Coop	36.433	31.4-79.4	0	1	1	2	40	Yes	DA	1	1.6	1
Buddh_DZ_BOUV_2014	46	43.5-49.9	Coop	36.433	31.4-79.4	0	1	1	2	40	Yes	DA	2	3.7	1
Buddh_DZ_BOUV_2014	46	43.5-49.9	Coop	36.433	31.4-79.4	0	1	1	2	40	Yes	DA	3	3.6	1
Buddh_DZ_BOUV_2014	46	43.5-49.9	Coop	36.433	31.4-79.4	0	1	1	2	40	Yes	DA	4	22.4	1
Buddh_DZ_BOUV_2014	46	43.5-49.9	Coop	36.433	31.4-79.4	0	1	1	2	40	Yes	DA	5	3.1	1
Buddh_DZ_BOUV_2014	46	43.5-49.9	Coop	36.433	31.4-79.4	0	1	1	2	40	Yes	DA	6	7	1
Buddh_DZ_BOUV_2014	46	43.5-49.9	Coop	36.433	31.4-79.4	0	1	1	2	40	Yes	DA	7	14.8	1
Buddh_DZ_BOUV_2014	46	43.5-49.9	Coop	36.433	31.4-79.4	0	1	1	2	40	Yes	DA	8	2.8	1
Buddh_DZ_BOUV_2014	46	43.5-49.9	Coop	36.433	31.4-79.4	0	1	1	2	40	Yes	DA	9	2.4	1
Buddh_DZ_BOUV_2014	46	43.5-49.9	Coop	36.433	31.4-79.4	0	1	1	2	40	Yes	DA	10	19	1
Buddh_DZ_BOUV_2014	46	43.5-49.9	Coop	36.433	31.4-79.4	0	1	1	2	40	Yes	DA	11	2.7	1
Buddh_DZ_BOUV_2014	46	43.5-49.9	Coop	36.433	31.4-79.4	0	1	1	2	40	Yes	DA	12	4.8	1
Buddh_DZ_BOUV_2014	46	43.5-49.9	Coop	36.433	31.4-79.4	0	1	1	2	40	Yes	DA	13	24.5	1
Buddh_DZ_BOUV_2014	46	43.5-49.9	Coop	36.433	31.4-79.4	0	1	1	2	40	Yes	DA	14	2.9	1
Buddh_DZ_BOUV_2014	46	43.5-49.9	Coop	36.433	31.4-79.4	0	1	1	2	40	Yes	DA	15	2.2	1
Frida_MS_BASS_2014	46.28	43.5-49.9	Noncoop	37.333	31.4-79.4	1	0	2	1	17.7	Yes	DA	1	4.6	1
Frida_MS_BASS_2014	46.28	43.5-49.9	Noncoop	37.333	31.4-79.4	1	0	2	1	17.7	Yes	DA	2	4.9	1
Frida_MS_BASS_2014	46.28	43.5-49.9	Noncoop	37.333	31.4-79.4	1	0	2	1	17.7	Yes	DA	3	4.7	1
Frida_MS_BASS_2014	46.28	43.5-49.9	Noncoop	37.333	31.4-79.4	1	0	2	1	17.7	Yes	DA	4	5	1
Frida_MS_BASS_2014	46.28	43.5-49.9	Noncoop	37.333	31.4-79.4	1	0	2	1	17.7	Yes	DA	5	5.3	1
Frida_MS_BASS_2014	46.28	43.5-49.9	Noncoop	37.333	31.4-79.4	1	0	2	1	17.7	Yes	DA	6	6.4	1
Frida_MS_BASS_2014	46.28	43.5-49.9	Noncoop	37.333	31.4-79.4	1	0	2	1	17.7	Yes	DA	7	4.3	1
Frida_MS_BASS_2014	46.28	43.5-49.9	Noncoop	37.333	31.4-79.4	1	0	2	1	17.7	Yes	DA	8	6.3	1
Frida_MS_BASS_2014	46.28	43.5-49.9	Noncoop	37.333	31.4-79.4	1	0	2	1	17.7	Yes	DA	9	5.4	1
Frida_MS_BASS_2014	46.28	43.5-49.9	Noncoop	37.333	31.4-79.4	1	0	2	1	17.7	Yes	DA	10	7.6	1
Frida_MS_BASS_2014	46.28	43.5-49.9	Noncoop	37.333	31.4-79.4	1	0	2	1	17.7	Yes	DA	11	4.4	1
Frida_MS_BASS_2014	46.28	43.5-49.9	Noncoop	37.333	31.4-79.4	1	0	2	1	17.7	Yes	DA	12	7.5	1
Frida_MS_BASS_2014	46.28	43.5-49.9	Noncoop	37.333	31.4-79.4	1	0	2	1	17.7	Yes	DA	13	4.4	1
Frida_MS_BASS_2014	46.28	43.5-49.9	Noncoop	37.333	31.4-79.4	1	0	2	1	17.7	Yes	DA	14	4.3	1
Frida_MS_BASS_2014	46.28	43.5-49.9	Noncoop	37.333	31.4-79.4	1	0	2	1	17.7	Yes	DA	15	5.7	1
Szamo_AS_WHIP_2006	47.1	43.5-49.9	Noncoop	127.267	126.8-174.5	0	0	2	1	9.4	No	BR	1	221.2	1
Szamo_AS_WHIP_2006	47.1	43.5-49.9	Noncoop	127.267	126.8-174.5	0	0	2	1	9.4	No	BR	2	7.1	1
Szamo_AS_WHIP_2006	47.1	43.5-49.9	Noncoop	127.267	126.8-174.5	0	0	2	1	9.4	No	BR	3	24	1
Szamo_AS_WHIP_2006	47.1	43.5-49.9	Noncoop	127.267	126.8-174.5	0	0	2	1	9.4	No	BR	4	16.1	1
Szamo_AS_WHIP_2006	47.1	43.5-49.9	Noncoop	127.267	126.8-174.5	0	0	2	1	9.4	No	BR	5	3.6	1
Szamo_AS_WHIP_2006	47.1	43.5-49.9	Noncoop	127.267	126.8-174.5	0	0	2	1	9.4	No	BR	6	2.6	1
Szamo_AS_WHIP_2006	47.1	43.5-49.9	Noncoop	127.267	126.8-174.5	0	0	2	1	9.4	No	BR	7	3.2	1
Szamo_AS_WHIP_2006	47.1	43.5-49.9	Noncoop	127.267	126.8-174.5	0	0	2	1	9.4	No	BR	8	300	0
Szamo_AS_WHIP_2006	47.1	43.5-49.9	Noncoop	127.267	126.8-174.5	0	0	2	1	9.4	No	BR	9	300	0
Szamo_AS_WHIP_2006	47.1	43.5-49.9	Noncoop	127.267	126.8-174.5	0	0	2	1	9.4	No	BR	10	300	0
Szamo_AS_WHIP_2006	47.1	43.5-49.9	Noncoop	127.267	126.8-174.5	0	0	2	1	9.4	No	BR	11	300	0
Szamo_AS_WHIP_2006	47.1	43.5-49.9	Noncoop	127.267	126.8-174.5	0	0	2	1	9.4	No	BR	12	300	0
Szamo_AS_WHIP_2006	47.1	43.5-49.9	Noncoop	127.267	126.8-174.5	0	0	2	1	9.4	No	BR	13	300	0
Szamo_AS_WHIP_2006	47.1	43.5-49.9	Noncoop	127.267	126.8-174.5	0	0	2	1	9.4	No	BR	14	300	0
Szamo_AS_WHIP_2006	47.1	43.5-49.9	Noncoop	127.267	126.8-174.5	0	0	2	1	9.4	No	BR	15	300	0
Zsomi_VK_MIX_2005	47.15	43.5-49.9	Mixed	135.2	126.8-174.5	0	0	2	1	27	Yes	BR	1	2.6	1
Zsomi_VK_MIX_2005	47.15	43.5-49.9	Mixed	135.2	126.8-174.5	0	0	2	1	27	Yes	BR	2	97	1
Zsomi_VK_MIX_2005	47.15	43.5-49.9	Mixed	135.2	126.8-174.5	0	0	2	1	27	Yes	BR	3	26.3	1
Zsomi_VK_MIX_2005	47.15	43.5-49.9	Mixed	135.2	126.8-174.5	0	0	2	1	27	Yes	BR	4	3.9	1
Zsomi_VK_MIX_2005	47.15	43.5-49.9	Mixed	135.2	126.8-174.5	0	0	2	1	27	Yes	BR	5	6	1
Zsomi_VK_MIX_2005	47.15	43.5-49.9	Mixed	135.2	126.8-174.5	0	0	2	1	27	Yes	BR	6	3.8	1
Zsomi_VK_MIX_2005	47.15	43.5-49.9	Mixed	135.2	126.8-174.5	0	0	2	1	27	Yes	BR	7	7	1
Zsomi_VK_MIX_2005	47.15	43.5-49.9	Mixed	135.2	126.8-174.5	0	0	2	1	27	Yes	BR	8	3	1
Zsomi_VK_MIX_2005	47.15	43.5-49.9	Mixed	135.2	126.8-174.5	0	0	2	1	27	Yes	BR	9	11.4	1
Zsomi_VK_MIX_2005	47.15	43.5-49.9	Mixed	135.2	126.8-174.5	0	0	2	1	27	Yes	BR	10	3.2	1
Zsomi_VK_MIX_2005	47.15	43.5-49.9	Mixed	135.2	126.8-174.5	0	0	2	1	27	Yes	BR	11	2.7	1
Zsomi_VK_MIX_2005	47.15	43.5-49.9	Mixed	135.2	126.8-174.5	0	0	2	1	27	Yes	BR	12	6	1
Zsomi_VK_MIX_2005	47.15	43.5-49.9	Mixed	135.2	126.8-174.5	0	0	2	1	27	Yes	BR	13	7.2	1
Zsomi_VK_MIX_2005	47.15	43.5-49.9	Mixed	135.2	126.8-174.5	0	0	2	1	27	Yes	BR	14	8.9	1
Zsomi_VK_MIX_2005	47.15	43.5-49.9	Mixed	135.2	126.8-174.5	0	0	2	1	27	Yes	BR	15	8.9	1
Tapsi_DE_WHIP_2007	47.39	43.5-49.9	Noncoop	119.733	79.8-126.1	0	0	1	1	13.2	No	BZs	1	247.8	1
Tapsi_DE_WHIP_2007	47.39	43.5-49.9	Noncoop	119.733	79.8-126.1	0	0	1	1	13.2	No	BZs	2	300	0
Tapsi_DE_WHIP_2007	47.39	43.5-49.9	Noncoop	119.733	79.8-126.1	0	0	1	1	13.2	No	BZs	3	300	0
Tapsi_DE_WHIP_2007	47.39	43.5-49.9	Noncoop	119.733	79.8-126.1	0	0	1	1	13.2	No	BZs	4	300	0
Tapsi_DE_WHIP_2007	47.39	43.5-49.9	Noncoop	119.733	79.8-126.1	0	0	1	1	13.2	No	BZs	5	300	0
Tapsi_DE_WHIP_2007	47.39	43.5-49.9	Noncoop	119.733	79.8-126.1	0	0	1	1	13.2	No	BZs	6	300	0
Tapsi_DE_WHIP_2007	47.39	43.5-49.9	Noncoop	119.733	79.8-126.1	0	0	1	1	13.2	No	BZs	7	300	0
Tapsi_DE_WHIP_2007	47.39	43.5-49.9	Noncoop	119.733	79.8-126.1	0	0	1	1	13.2	No	BZs	8	300	0
Tapsi_DE_WHIP_2007	47.39	43.5-49.9	Noncoop	119.733	79.8-126.1	0	0	1	1	13.2	No	BZs	9	300	0
Tapsi_DE_WHIP_2007	47.39	43.5-49.9	Noncoop	119.733	79.8-126.1	0	0	1	1	13.2	No	BZs	10	300	0
Tapsi_DE_WHIP_2007	47.39	43.5-49.9	Noncoop	119.733	79.8-126.1	0	0	1	1	13.2	No	BZs	11	300	0
Tapsi_DE_WHIP_2007	47.39	43.5-49.9	Noncoop	119.733	79.8-126.1	0	0	1	1	13.2	No	BZs	12	300	0
Tapsi_DE_WHIP_2007	47.39	43.5-49.9	Noncoop	119.733	79.8-126.1	0	0	1	1	13.2	No	BZs	13	300	0
Tapsi_DE_WHIP_2007	47.39	43.5-49.9	Noncoop	119.733	79.8-126.1	0	0	1	1	13.2	No	BZs	14	300	0
Tapsi_DE_WHIP_2007	47.39	43.5-49.9	Noncoop	119.733	79.8-126.1	0	0	1	1	13.2	No	BZs	15	300	0
Bodza_KA_GSNZ_2007	47.45	43.5-49.9	Noncoop	113.633	79.8-126.1	1	1	1	1	33.3	Yes	MS	1	5.2	1
Bodza_KA_GSNZ_2007	47.45	43.5-49.9	Noncoop	113.633	79.8-126.1	1	1	1	1	33.3	Yes	MS	2	2.7	1
Bodza_KA_GSNZ_2007	47.45	43.5-49.9	Noncoop	113.633	79.8-126.1	1	1	1	1	33.3	Yes	MS	3	9.4	1
Bodza_KA_GSNZ_2007	47.45	43.5-49.9	Noncoop	113.633	79.8-126.1	1	1	1	1	33.3	Yes	MS	4	2.4	1
Bodza_KA_GSNZ_2007	47.45	43.5-49.9	Noncoop	113.633	79.8-126.1	1	1	1	1	33.3	Yes	MS	5	4.8	1
Bodza_KA_GSNZ_2007	47.45	43.5-49.9	Noncoop	113.633	79.8-126.1	1	1	1	1	33.3	Yes	MS	6	2.8	1
Bodza_KA_GSNZ_2007	47.45	43.5-49.9	Noncoop	113.633	79.8-126.1	1	1	1	1	33.3	Yes	MS	7	3.1	1
Bodza_KA_GSNZ_2007	47.45	43.5-49.9	Noncoop	113.633	79.8-126.1	1	1	1	1	33.3	Yes	MS	8	2.6	1
Bodza_KA_GSNZ_2007	47.45	43.5-49.9	Noncoop	113.633	79.8-126.1	1	1	1	1	33.3	Yes	MS	9	3.9	1
Bodza_KA_GSNZ_2007	47.45	43.5-49.9	Noncoop	113.633	79.8-126.1	1	1	1	1	33.3	Yes	MS	10	3.4	1
Bodza_KA_GSNZ_2007	47.45	43.5-49.9	Noncoop	113.633	79.8-126.1	1	1	1	1	33.3	Yes	MS	11	5.3	1
Bodza_KA_GSNZ_2007	47.45	43.5-49.9	Noncoop	113.633	79.8-126.1	1	1	1	1	33.3	Yes	MS	12	4.6	1
Bodza_KA_GSNZ_2007	47.45	43.5-49.9	Noncoop	113.633	79.8-126.1	1	1	1	1	33.3	Yes	MS	13	2	1
Bodza_KA_GSNZ_2007	47.45	43.5-49.9	Noncoop	113.633	79.8-126.1	1	1	1	1	33.3	Yes	MS	14	2.2	1
Bodza_KA_GSNZ_2007	47.45	43.5-49.9	Noncoop	113.633	79.8-126.1	1	1	1	1	33.3	Yes	MS	15	3.7	1
Dome_RA_ECKR_2012	47.53	43.5-49.9	Coop	59.767	31.4-79.4	1	1	1	1	14.7	Yes	DA	1	6.5	1
Dome_RA_ECKR_2012	47.53	43.5-49.9	Coop	59.767	31.4-79.4	1	1	1	1	14.7	Yes	DA	2	6.1	1
Dome_RA_ECKR_2012	47.53	43.5-49.9	Coop	59.767	31.4-79.4	1	1	1	1	14.7	Yes	DA	3	9.4	1
Dome_RA_ECKR_2012	47.53	43.5-49.9	Coop	59.767	31.4-79.4	1	1	1	1	14.7	Yes	DA	4	2.5	1
Dome_RA_ECKR_2012	47.53	43.5-49.9	Coop	59.767	31.4-79.4	1	1	1	1	14.7	Yes	DA	5	3.2	1
Dome_RA_ECKR_2012	47.53	43.5-49.9	Coop	59.767	31.4-79.4	1	1	1	1	14.7	Yes	DA	6	3.1	1
Dome_RA_ECKR_2012	47.53	43.5-49.9	Coop	59.767	31.4-79.4	1	1	1	1	14.7	Yes	DA	7	3.2	1
Dome_RA_ECKR_2012	47.53	43.5-49.9	Coop	59.767	31.4-79.4	1	1	1	1	14.7	Yes	DA	8	2	1
Dome_RA_ECKR_2012	47.53	43.5-49.9	Coop	59.767	31.4-79.4	1	1	1	1	14.7	Yes	DA	9	3.8	1
Dome_RA_ECKR_2012	47.53	43.5-49.9	Coop	59.767	31.4-79.4	1	1	1	1	14.7	Yes	DA	10	2.9	1
Dome_RA_ECKR_2012	47.53	43.5-49.9	Coop	59.767	31.4-79.4	1	1	1	1	14.7	Yes	DA	11	4.5	1
Dome_RA_ECKR_2012	47.53	43.5-49.9	Coop	59.767	31.4-79.4	1	1	1	1	14.7	Yes	DA	12	2.7	1
Dome_RA_ECKR_2012	47.53	43.5-49.9	Coop	59.767	31.4-79.4	1	1	1	1	14.7	Yes	DA	13	2.8	1
Dome_RA_ECKR_2012	47.53	43.5-49.9	Coop	59.767	31.4-79.4	1	1	1	1	14.7	Yes	DA	14	1.9	1
Dome_RA_ECKR_2012	47.53	43.5-49.9	Coop	59.767	31.4-79.4	1	1	1	1	14.7	Yes	DA	15	3.1	1
Archi_GD_MIX_2005	47.71	43.5-49.9	Mixed	167.4	126.8-174.5	0	0	1	2	11.3	No	BZs	1	51.8	1
Archi_GD_MIX_2005	47.71	43.5-49.9	Mixed	167.4	126.8-174.5	0	0	1	2	11.3	No	BZs	2	97.4	1
Archi_GD_MIX_2005	47.71	43.5-49.9	Mixed	167.4	126.8-174.5	0	0	1	2	11.3	No	BZs	3	32	1
Archi_GD_MIX_2005	47.71	43.5-49.9	Mixed	167.4	126.8-174.5	0	0	1	2	11.3	No	BZs	4	84.3	1
Archi_GD_MIX_2005	47.71	43.5-49.9	Mixed	167.4	126.8-174.5	0	0	1	2	11.3	No	BZs	5	300	0
Archi_GD_MIX_2005	47.71	43.5-49.9	Mixed	167.4	126.8-174.5	0	0	1	2	11.3	No	BZs	6	300	0
Archi_GD_MIX_2005	47.71	43.5-49.9	Mixed	167.4	126.8-174.5	0	0	1	2	11.3	No	BZs	7	300	0
Archi_GD_MIX_2005	47.71	43.5-49.9	Mixed	167.4	126.8-174.5	0	0	1	2	11.3	No	BZs	8	300	0
Archi_GD_MIX_2005	47.71	43.5-49.9	Mixed	167.4	126.8-174.5	0	0	1	2	11.3	No	BZs	9	300	0
Archi_GD_MIX_2005	47.71	43.5-49.9	Mixed	167.4	126.8-174.5	0	0	1	2	11.3	No	BZs	10	300	0
Archi_GD_MIX_2005	47.71	43.5-49.9	Mixed	167.4	126.8-174.5	0	0	1	2	11.3	No	BZs	11	300	0
Archi_GD_MIX_2005	47.71	43.5-49.9	Mixed	167.4	126.8-174.5	0	0	1	2	11.3	No	BZs	12	300	0
Archi_GD_MIX_2005	47.71	43.5-49.9	Mixed	167.4	126.8-174.5	0	0	1	2	11.3	No	BZs	13	300	0
Archi_GD_MIX_2005	47.71	43.5-49.9	Mixed	167.4	126.8-174.5	0	0	1	2	11.3	No	BZs	14	300	0
Archi_GD_MIX_2005	47.71	43.5-49.9	Mixed	167.4	126.8-174.5	0	0	1	2	11.3	No	BZs	15	300	0
Bijou_FA_WHIP_2005	48.18	43.5-49.9	Noncoop	142.767	126.8-174.5	0	0	2	1	13	No	BZs	1	300	0
Bijou_FA_WHIP_2005	48.18	43.5-49.9	Noncoop	142.767	126.8-174.5	0	0	2	1	13	No	BZs	2	300	0
Bijou_FA_WHIP_2005	48.18	43.5-49.9	Noncoop	142.767	126.8-174.5	0	0	2	1	13	No	BZs	3	300	0
Bijou_FA_WHIP_2005	48.18	43.5-49.9	Noncoop	142.767	126.8-174.5	0	0	2	1	13	No	BZs	4	300	0
Bijou_FA_WHIP_2005	48.18	43.5-49.9	Noncoop	142.767	126.8-174.5	0	0	2	1	13	No	BZs	5	300	0
Bijou_FA_WHIP_2005	48.18	43.5-49.9	Noncoop	142.767	126.8-174.5	0	0	2	1	13	No	BZs	6	300	0
Bijou_FA_WHIP_2005	48.18	43.5-49.9	Noncoop	142.767	126.8-174.5	0	0	2	1	13	No	BZs	7	300	0
Bijou_FA_WHIP_2005	48.18	43.5-49.9	Noncoop	142.767	126.8-174.5	0	0	2	1	13	No	BZs	8	300	0
Bijou_FA_WHIP_2005	48.18	43.5-49.9	Noncoop	142.767	126.8-174.5	0	0	2	1	13	No	BZs	9	300	0
Bijou_FA_WHIP_2005	48.18	43.5-49.9	Noncoop	142.767	126.8-174.5	0	0	2	1	13	No	BZs	10	300	0
Bijou_FA_WHIP_2005	48.18	43.5-49.9	Noncoop	142.767	126.8-174.5	0	0	2	1	13	No	BZs	11	300	0
Bijou_FA_WHIP_2005	48.18	43.5-49.9	Noncoop	142.767	126.8-174.5	0	0	2	1	13	No	BZs	12	300	0
Bijou_FA_WHIP_2005	48.18	43.5-49.9	Noncoop	142.767	126.8-174.5	0	0	2	1	13	No	BZs	13	300	0
Bijou_FA_WHIP_2005	48.18	43.5-49.9	Noncoop	142.767	126.8-174.5	0	0	2	1	13	No	BZs	14	300	0
Bijou_FA_WHIP_2005	48.18	43.5-49.9	Noncoop	142.767	126.8-174.5	0	0	2	1	13	No	BZs	15	300	0
Zelle_KA_AIRT_2013	48.28	43.5-49.9	Noncoop	43.833	31.4-79.4	1	1	2	2	21.9	Yes	HV	1	4.4	1
Zelle_KA_AIRT_2013	48.28	43.5-49.9	Noncoop	43.833	31.4-79.4	1	1	2	2	21.9	Yes	HV	2	2.4	1
Zelle_KA_AIRT_2013	48.28	43.5-49.9	Noncoop	43.833	31.4-79.4	1	1	2	2	21.9	Yes	HV	3	3.3	1
Zelle_KA_AIRT_2013	48.28	43.5-49.9	Noncoop	43.833	31.4-79.4	1	1	2	2	21.9	Yes	HV	4	3.7	1
Zelle_KA_AIRT_2013	48.28	43.5-49.9	Noncoop	43.833	31.4-79.4	1	1	2	2	21.9	Yes	HV	5	3.4	1
Zelle_KA_AIRT_2013	48.28	43.5-49.9	Noncoop	43.833	31.4-79.4	1	1	2	2	21.9	Yes	HV	6	2.7	1
Zelle_KA_AIRT_2013	48.28	43.5-49.9	Noncoop	43.833	31.4-79.4	1	1	2	2	21.9	Yes	HV	7	2.8	1
Zelle_KA_AIRT_2013	48.28	43.5-49.9	Noncoop	43.833	31.4-79.4	1	1	2	2	21.9	Yes	HV	8	3.1	1
Zelle_KA_AIRT_2013	48.28	43.5-49.9	Noncoop	43.833	31.4-79.4	1	1	2	2	21.9	Yes	HV	9	3.4	1
Zelle_KA_AIRT_2013	48.28	43.5-49.9	Noncoop	43.833	31.4-79.4	1	1	2	2	21.9	Yes	HV	10	2.1	1
Zelle_KA_AIRT_2013	48.28	43.5-49.9	Noncoop	43.833	31.4-79.4	1	1	2	2	21.9	Yes	HV	11	3	1
Zelle_KA_AIRT_2013	48.28	43.5-49.9	Noncoop	43.833	31.4-79.4	1	1	2	2	21.9	Yes	HV	12	3.5	1
Zelle_KA_AIRT_2013	48.28	43.5-49.9	Noncoop	43.833	31.4-79.4	1	1	2	2	21.9	Yes	HV	13	2.4	1
Zelle_KA_AIRT_2013	48.28	43.5-49.9	Noncoop	43.833	31.4-79.4	1	1	2	2	21.9	Yes	HV	14	4.1	1
Zelle_KA_AIRT_2013	48.28	43.5-49.9	Noncoop	43.833	31.4-79.4	1	1	2	2	21.9	Yes	HV	15	6.5	1
Letty_JJ_MIX_2012	48.32	43.5-49.9	Mixed	57.7	31.4-79.4	1	1	2	1	12.2	Yes	DA	1	5	1
Letty_JJ_MIX_2012	48.32	43.5-49.9	Mixed	57.7	31.4-79.4	1	1	2	1	12.2	Yes	DA	2	7.2	1
Letty_JJ_MIX_2012	48.32	43.5-49.9	Mixed	57.7	31.4-79.4	1	1	2	1	12.2	Yes	DA	3	5.3	1
Letty_JJ_MIX_2012	48.32	43.5-49.9	Mixed	57.7	31.4-79.4	1	1	2	1	12.2	Yes	DA	4	6.8	1
Letty_JJ_MIX_2012	48.32	43.5-49.9	Mixed	57.7	31.4-79.4	1	1	2	1	12.2	Yes	DA	5	3.6	1
Letty_JJ_MIX_2012	48.32	43.5-49.9	Mixed	57.7	31.4-79.4	1	1	2	1	12.2	Yes	DA	6	3.2	1
Letty_JJ_MIX_2012	48.32	43.5-49.9	Mixed	57.7	31.4-79.4	1	1	2	1	12.2	Yes	DA	7	3.1	1
Letty_JJ_MIX_2012	48.32	43.5-49.9	Mixed	57.7	31.4-79.4	1	1	2	1	12.2	Yes	DA	8	2.9	1
Letty_JJ_MIX_2012	48.32	43.5-49.9	Mixed	57.7	31.4-79.4	1	1	2	1	12.2	Yes	DA	9	4.3	1
Letty_JJ_MIX_2012	48.32	43.5-49.9	Mixed	57.7	31.4-79.4	1	1	2	1	12.2	Yes	DA	10	3.4	1
Letty_JJ_MIX_2012	48.32	43.5-49.9	Mixed	57.7	31.4-79.4	1	1	2	1	12.2	Yes	DA	11	3	1
Letty_JJ_MIX_2012	48.32	43.5-49.9	Mixed	57.7	31.4-79.4	1	1	2	1	12.2	Yes	DA	12	3.4	1
Letty_JJ_MIX_2012	48.32	43.5-49.9	Mixed	57.7	31.4-79.4	1	1	2	1	12.2	Yes	DA	13	4	1
Letty_JJ_MIX_2012	48.32	43.5-49.9	Mixed	57.7	31.4-79.4	1	1	2	1	12.2	Yes	DA	14	4.3	1
Letty_JJ_MIX_2012	48.32	43.5-49.9	Mixed	57.7	31.4-79.4	1	1	2	1	12.2	Yes	DA	15	3.6	1
Huba_FG_MIX_2011	48.34	43.5-49.9	Mixed	76.467	31.4-79.4	1	0	1	2	20.1	No	BZs	1	15.2	1
Huba_FG_MIX_2011	48.34	43.5-49.9	Mixed	76.467	31.4-79.4	1	0	1	2	20.1	No	BZs	2	32.8	1
Huba_FG_MIX_2011	48.34	43.5-49.9	Mixed	76.467	31.4-79.4	1	0	1	2	20.1	No	BZs	3	2.7	1
Huba_FG_MIX_2011	48.34	43.5-49.9	Mixed	76.467	31.4-79.4	1	0	1	2	20.1	No	BZs	4	18.1	1
Huba_FG_MIX_2011	48.34	43.5-49.9	Mixed	76.467	31.4-79.4	1	0	1	2	20.1	No	BZs	5	2.1	1
Huba_FG_MIX_2011	48.34	43.5-49.9	Mixed	76.467	31.4-79.4	1	0	1	2	20.1	No	BZs	6	14.1	1
Huba_FG_MIX_2011	48.34	43.5-49.9	Mixed	76.467	31.4-79.4	1	0	1	2	20.1	No	BZs	7	7.9	1
Huba_FG_MIX_2011	48.34	43.5-49.9	Mixed	76.467	31.4-79.4	1	0	1	2	20.1	No	BZs	8	6	1
Huba_FG_MIX_2011	48.34	43.5-49.9	Mixed	76.467	31.4-79.4	1	0	1	2	20.1	No	BZs	9	4.6	1
Huba_FG_MIX_2011	48.34	43.5-49.9	Mixed	76.467	31.4-79.4	1	0	1	2	20.1	No	BZs	10	5.4	1
Huba_FG_MIX_2011	48.34	43.5-49.9	Mixed	76.467	31.4-79.4	1	0	1	2	20.1	No	BZs	11	2.8	1
Huba_FG_MIX_2011	48.34	43.5-49.9	Mixed	76.467	31.4-79.4	1	0	1	2	20.1	No	BZs	12	5.1	1
Huba_FG_MIX_2011	48.34	43.5-49.9	Mixed	76.467	31.4-79.4	1	0	1	2	20.1	No	BZs	13	13	1
Huba_FG_MIX_2011	48.34	43.5-49.9	Mixed	76.467	31.4-79.4	1	0	1	2	20.1	No	BZs	14	2.7	1
Huba_FG_MIX_2011	48.34	43.5-49.9	Mixed	76.467	31.4-79.4	1	0	1	2	20.1	No	BZs	15	2.5	1
Angel_KE_RHOD_2008	48.38	43.5-49.9	Noncoop	104.533	79.8-126.1	0	0	1	1	42	No	SzD	1	18.3	1
Angel_KE_RHOD_2008	48.38	43.5-49.9	Noncoop	104.533	79.8-126.1	0	0	1	1	42	No	SzD	2	42.1	1
Angel_KE_RHOD_2008	48.38	43.5-49.9	Noncoop	104.533	79.8-126.1	0	0	1	1	42	No	SzD	3	99.3	1
Angel_KE_RHOD_2008	48.38	43.5-49.9	Noncoop	104.533	79.8-126.1	0	0	1	1	42	No	SzD	4	7.1	1
Angel_KE_RHOD_2008	48.38	43.5-49.9	Noncoop	104.533	79.8-126.1	0	0	1	1	42	No	SzD	5	2.6	1
Angel_KE_RHOD_2008	48.38	43.5-49.9	Noncoop	104.533	79.8-126.1	0	0	1	1	42	No	SzD	6	8.8	1
Angel_KE_RHOD_2008	48.38	43.5-49.9	Noncoop	104.533	79.8-126.1	0	0	1	1	42	No	SzD	7	61.3	1
Angel_KE_RHOD_2008	48.38	43.5-49.9	Noncoop	104.533	79.8-126.1	0	0	1	1	42	No	SzD	8	7	1
Angel_KE_RHOD_2008	48.38	43.5-49.9	Noncoop	104.533	79.8-126.1	0	0	1	1	42	No	SzD	9	300	0
Angel_KE_RHOD_2008	48.38	43.5-49.9	Noncoop	104.533	79.8-126.1	0	0	1	1	42	No	SzD	10	300	0
Angel_KE_RHOD_2008	48.38	43.5-49.9	Noncoop	104.533	79.8-126.1	0	0	1	1	42	No	SzD	11	300	0
Angel_KE_RHOD_2008	48.38	43.5-49.9	Noncoop	104.533	79.8-126.1	0	0	1	1	42	No	SzD	12	300	0
Angel_KE_RHOD_2008	48.38	43.5-49.9	Noncoop	104.533	79.8-126.1	0	0	1	1	42	No	SzD	13	300	0
Angel_KE_RHOD_2008	48.38	43.5-49.9	Noncoop	104.533	79.8-126.1	0	0	1	1	42	No	SzD	14	300	0
Angel_KE_RHOD_2008	48.38	43.5-49.9	Noncoop	104.533	79.8-126.1	0	0	1	1	42	No	SzD	15	300	0
Fules_KD_MIX_2002	48.38	43.5-49.9	Mixed	174.467	126.8-174.5	0	0	2	1	10.6	Yes	SB	1	6.9	1
Fules_KD_MIX_2002	48.38	43.5-49.9	Mixed	174.467	126.8-174.5	0	0	2	1	10.6	Yes	SB	2	5.6	1
Fules_KD_MIX_2002	48.38	43.5-49.9	Mixed	174.467	126.8-174.5	0	0	2	1	10.6	Yes	SB	3	27	1
Fules_KD_MIX_2002	48.38	43.5-49.9	Mixed	174.467	126.8-174.5	0	0	2	1	10.6	Yes	SB	4	8.1	1
Fules_KD_MIX_2002	48.38	43.5-49.9	Mixed	174.467	126.8-174.5	0	0	2	1	10.6	Yes	SB	5	3	1
Fules_KD_MIX_2002	48.38	43.5-49.9	Mixed	174.467	126.8-174.5	0	0	2	1	10.6	Yes	SB	6	5.3	1
Fules_KD_MIX_2002	48.38	43.5-49.9	Mixed	174.467	126.8-174.5	0	0	2	1	10.6	Yes	SB	7	4.5	1
Fules_KD_MIX_2002	48.38	43.5-49.9	Mixed	174.467	126.8-174.5	0	0	2	1	10.6	Yes	SB	8	5.1	1
Fules_KD_MIX_2002	48.38	43.5-49.9	Mixed	174.467	126.8-174.5	0	0	2	1	10.6	Yes	SB	9	3.6	1
Fules_KD_MIX_2002	48.38	43.5-49.9	Mixed	174.467	126.8-174.5	0	0	2	1	10.6	Yes	SB	10	3.3	1
Fules_KD_MIX_2002	48.38	43.5-49.9	Mixed	174.467	126.8-174.5	0	0	2	1	10.6	Yes	SB	11	3.1	1
Fules_KD_MIX_2002	48.38	43.5-49.9	Mixed	174.467	126.8-174.5	0	0	2	1	10.6	Yes	SB	12	3.5	1
Fules_KD_MIX_2002	48.38	43.5-49.9	Mixed	174.467	126.8-174.5	0	0	2	1	10.6	Yes	SB	13	4.1	1
Fules_KD_MIX_2002	48.38	43.5-49.9	Mixed	174.467	126.8-174.5	0	0	2	1	10.6	Yes	SB	14	5.7	1
Fules_KD_MIX_2002	48.38	43.5-49.9	Mixed	174.467	126.8-174.5	0	0	2	1	10.6	Yes	SB	15	3.5	1
Afony_CK_MIX_2013	48.4	43.5-49.9	Mixed	51.167	31.4-79.4	1	0	2	1	15	Yes	HV	1	6.5	1
Afony_CK_MIX_2013	48.4	43.5-49.9	Mixed	51.167	31.4-79.4	1	0	2	1	15	Yes	HV	2	4.7	1
Afony_CK_MIX_2013	48.4	43.5-49.9	Mixed	51.167	31.4-79.4	1	0	2	1	15	Yes	HV	3	4.7	1
Afony_CK_MIX_2013	48.4	43.5-49.9	Mixed	51.167	31.4-79.4	1	0	2	1	15	Yes	HV	4	5.5	1
Afony_CK_MIX_2013	48.4	43.5-49.9	Mixed	51.167	31.4-79.4	1	0	2	1	15	Yes	HV	5	3.9	1
Afony_CK_MIX_2013	48.4	43.5-49.9	Mixed	51.167	31.4-79.4	1	0	2	1	15	Yes	HV	6	4.6	1
Afony_CK_MIX_2013	48.4	43.5-49.9	Mixed	51.167	31.4-79.4	1	0	2	1	15	Yes	HV	7	3.5	1
Afony_CK_MIX_2013	48.4	43.5-49.9	Mixed	51.167	31.4-79.4	1	0	2	1	15	Yes	HV	8	7.2	1
Afony_CK_MIX_2013	48.4	43.5-49.9	Mixed	51.167	31.4-79.4	1	0	2	1	15	Yes	HV	9	6.1	1
Afony_CK_MIX_2013	48.4	43.5-49.9	Mixed	51.167	31.4-79.4	1	0	2	1	15	Yes	HV	10	3.5	1
Afony_CK_MIX_2013	48.4	43.5-49.9	Mixed	51.167	31.4-79.4	1	0	2	1	15	Yes	HV	11	5.1	1
Afony_CK_MIX_2013	48.4	43.5-49.9	Mixed	51.167	31.4-79.4	1	0	2	1	15	Yes	HV	12	3.3	1
Afony_CK_MIX_2013	48.4	43.5-49.9	Mixed	51.167	31.4-79.4	1	0	2	1	15	Yes	HV	13	14.9	1
Afony_CK_MIX_2013	48.4	43.5-49.9	Mixed	51.167	31.4-79.4	1	0	2	1	15	Yes	HV	14	5	1
Afony_CK_MIX_2013	48.4	43.5-49.9	Mixed	51.167	31.4-79.4	1	0	2	1	15	Yes	HV	15	4.7	1
Alfi_KA_TERV_2012	48.41	43.5-49.9	Coop	55.667	31.4-79.4	1	1	1	1	26.7	Yes	DA	1	3.6	1
Alfi_KA_TERV_2012	48.41	43.5-49.9	Coop	55.667	31.4-79.4	1	1	1	1	26.7	Yes	DA	2	2.6	1
Alfi_KA_TERV_2012	48.41	43.5-49.9	Coop	55.667	31.4-79.4	1	1	1	1	26.7	Yes	DA	3	2.4	1
Alfi_KA_TERV_2012	48.41	43.5-49.9	Coop	55.667	31.4-79.4	1	1	1	1	26.7	Yes	DA	4	4.6	1
Alfi_KA_TERV_2012	48.41	43.5-49.9	Coop	55.667	31.4-79.4	1	1	1	1	26.7	Yes	DA	5	5.3	1
Alfi_KA_TERV_2012	48.41	43.5-49.9	Coop	55.667	31.4-79.4	1	1	1	1	26.7	Yes	DA	6	3.2	1
Alfi_KA_TERV_2012	48.41	43.5-49.9	Coop	55.667	31.4-79.4	1	1	1	1	26.7	Yes	DA	7	3.9	1
Alfi_KA_TERV_2012	48.41	43.5-49.9	Coop	55.667	31.4-79.4	1	1	1	1	26.7	Yes	DA	8	3.7	1
Alfi_KA_TERV_2012	48.41	43.5-49.9	Coop	55.667	31.4-79.4	1	1	1	1	26.7	Yes	DA	9	4.3	1
Alfi_KA_TERV_2012	48.41	43.5-49.9	Coop	55.667	31.4-79.4	1	1	1	1	26.7	Yes	DA	10	4.7	1
Alfi_KA_TERV_2012	48.41	43.5-49.9	Coop	55.667	31.4-79.4	1	1	1	1	26.7	Yes	DA	11	3.6	1
Alfi_KA_TERV_2012	48.41	43.5-49.9	Coop	55.667	31.4-79.4	1	1	1	1	26.7	Yes	DA	12	3	1
Alfi_KA_TERV_2012	48.41	43.5-49.9	Coop	55.667	31.4-79.4	1	1	1	1	26.7	Yes	DA	13	3	1
Alfi_KA_TERV_2012	48.41	43.5-49.9	Coop	55.667	31.4-79.4	1	1	1	1	26.7	Yes	DA	14	3.4	1
Alfi_KA_TERV_2012	48.41	43.5-49.9	Coop	55.667	31.4-79.4	1	1	1	1	26.7	Yes	DA	15	5.3	1
Boris_SP_WHIP_2006	48.42	43.5-49.9	Noncoop	130.167	126.8-174.5	1	1	1	2	12.3	Yes	SB	1	42.3	1
Boris_SP_WHIP_2006	48.42	43.5-49.9	Noncoop	130.167	126.8-174.5	1	1	1	2	12.3	Yes	SB	2	300	0
Boris_SP_WHIP_2006	48.42	43.5-49.9	Noncoop	130.167	126.8-174.5	1	1	1	2	12.3	Yes	SB	3	300	0
Boris_SP_WHIP_2006	48.42	43.5-49.9	Noncoop	130.167	126.8-174.5	1	1	1	2	12.3	Yes	SB	4	300	0
Boris_SP_WHIP_2006	48.42	43.5-49.9	Noncoop	130.167	126.8-174.5	1	1	1	2	12.3	Yes	SB	5	300	0
Boris_SP_WHIP_2006	48.42	43.5-49.9	Noncoop	130.167	126.8-174.5	1	1	1	2	12.3	Yes	SB	6	300	0
Boris_SP_WHIP_2006	48.42	43.5-49.9	Noncoop	130.167	126.8-174.5	1	1	1	2	12.3	Yes	SB	7	300	0
Boris_SP_WHIP_2006	48.42	43.5-49.9	Noncoop	130.167	126.8-174.5	1	1	1	2	12.3	Yes	SB	8	300	0
Boris_SP_WHIP_2006	48.42	43.5-49.9	Noncoop	130.167	126.8-174.5	1	1	1	2	12.3	Yes	SB	9	300	0
Boris_SP_WHIP_2006	48.42	43.5-49.9	Noncoop	130.167	126.8-174.5	1	1	1	2	12.3	Yes	SB	10	300	0
Boris_SP_WHIP_2006	48.42	43.5-49.9	Noncoop	130.167	126.8-174.5	1	1	1	2	12.3	Yes	SB	11	300	0
Boris_SP_WHIP_2006	48.42	43.5-49.9	Noncoop	130.167	126.8-174.5	1	1	1	2	12.3	Yes	SB	12	300	0
Boris_SP_WHIP_2006	48.42	43.5-49.9	Noncoop	130.167	126.8-174.5	1	1	1	2	12.3	Yes	SB	13	300	0
Boris_SP_WHIP_2006	48.42	43.5-49.9	Noncoop	130.167	126.8-174.5	1	1	1	2	12.3	Yes	SB	14	300	0
Boris_SP_WHIP_2006	48.42	43.5-49.9	Noncoop	130.167	126.8-174.5	1	1	1	2	12.3	Yes	SB	15	300	0
Csutk_FZ_MIX_2012	48.81	43.5-49.9	Mixed	59.067	31.4-79.4	1	1	2	1	31	No	BZs	1	17.2	1
Csutk_FZ_MIX_2012	48.81	43.5-49.9	Mixed	59.067	31.4-79.4	1	1	2	1	31	No	BZs	2	2.4	1
Csutk_FZ_MIX_2012	48.81	43.5-49.9	Mixed	59.067	31.4-79.4	1	1	2	1	31	No	BZs	3	19.5	1
Csutk_FZ_MIX_2012	48.81	43.5-49.9	Mixed	59.067	31.4-79.4	1	1	2	1	31	No	BZs	4	2.1	1
Csutk_FZ_MIX_2012	48.81	43.5-49.9	Mixed	59.067	31.4-79.4	1	1	2	1	31	No	BZs	5	2.4	1
Csutk_FZ_MIX_2012	48.81	43.5-49.9	Mixed	59.067	31.4-79.4	1	1	2	1	31	No	BZs	6	3.9	1
Csutk_FZ_MIX_2012	48.81	43.5-49.9	Mixed	59.067	31.4-79.4	1	1	2	1	31	No	BZs	7	3	1
Csutk_FZ_MIX_2012	48.81	43.5-49.9	Mixed	59.067	31.4-79.4	1	1	2	1	31	No	BZs	8	4.9	1
Csutk_FZ_MIX_2012	48.81	43.5-49.9	Mixed	59.067	31.4-79.4	1	1	2	1	31	No	BZs	9	3	1
Csutk_FZ_MIX_2012	48.81	43.5-49.9	Mixed	59.067	31.4-79.4	1	1	2	1	31	No	BZs	10	3.8	1
Csutk_FZ_MIX_2012	48.81	43.5-49.9	Mixed	59.067	31.4-79.4	1	1	2	1	31	No	BZs	11	3.1	1
Csutk_FZ_MIX_2012	48.81	43.5-49.9	Mixed	59.067	31.4-79.4	1	1	2	1	31	No	BZs	12	5.8	1
Csutk_FZ_MIX_2012	48.81	43.5-49.9	Mixed	59.067	31.4-79.4	1	1	2	1	31	No	BZs	13	2.8	1
Csutk_FZ_MIX_2012	48.81	43.5-49.9	Mixed	59.067	31.4-79.4	1	1	2	1	31	No	BZs	14	2.6	1
Csutk_FZ_MIX_2012	48.81	43.5-49.9	Mixed	59.067	31.4-79.4	1	1	2	1	31	No	BZs	15	2.3	1
Panka_BJ_MIX_2004	48.81	43.5-49.9	Mixed	147.3	126.8-174.5	1	1	2	1	21	Yes	SzD	1	2.9	1
Panka_BJ_MIX_2004	48.81	43.5-49.9	Mixed	147.3	126.8-174.5	1	1	2	1	21	Yes	SzD	2	5.7	1
Panka_BJ_MIX_2004	48.81	43.5-49.9	Mixed	147.3	126.8-174.5	1	1	2	1	21	Yes	SzD	3	3	1
Panka_BJ_MIX_2004	48.81	43.5-49.9	Mixed	147.3	126.8-174.5	1	1	2	1	21	Yes	SzD	4	3.3	1
Panka_BJ_MIX_2004	48.81	43.5-49.9	Mixed	147.3	126.8-174.5	1	1	2	1	21	Yes	SzD	5	3.9	1
Panka_BJ_MIX_2004	48.81	43.5-49.9	Mixed	147.3	126.8-174.5	1	1	2	1	21	Yes	SzD	6	3.6	1
Panka_BJ_MIX_2004	48.81	43.5-49.9	Mixed	147.3	126.8-174.5	1	1	2	1	21	Yes	SzD	7	2.6	1
Panka_BJ_MIX_2004	48.81	43.5-49.9	Mixed	147.3	126.8-174.5	1	1	2	1	21	Yes	SzD	8	3.2	1
Panka_BJ_MIX_2004	48.81	43.5-49.9	Mixed	147.3	126.8-174.5	1	1	2	1	21	Yes	SzD	9	4.2	1
Panka_BJ_MIX_2004	48.81	43.5-49.9	Mixed	147.3	126.8-174.5	1	1	2	1	21	Yes	SzD	10	2.7	1
Panka_BJ_MIX_2004	48.81	43.5-49.9	Mixed	147.3	126.8-174.5	1	1	2	1	21	Yes	SzD	11	1.9	1
Panka_BJ_MIX_2004	48.81	43.5-49.9	Mixed	147.3	126.8-174.5	1	1	2	1	21	Yes	SzD	12	2	1
Panka_BJ_MIX_2004	48.81	43.5-49.9	Mixed	147.3	126.8-174.5	1	1	2	1	21	Yes	SzD	13	5.1	1
Panka_BJ_MIX_2004	48.81	43.5-49.9	Mixed	147.3	126.8-174.5	1	1	2	1	21	Yes	SzD	14	3.9	1
Panka_BJ_MIX_2004	48.81	43.5-49.9	Mixed	147.3	126.8-174.5	1	1	2	1	21	Yes	SzD	15	2.3	1
Barba_BK_WHIP_2008	48.91	43.5-49.9	Noncoop	110.367	79.8-126.1	1	0	1	1	14.2	No	SzD	1	15.8	1
Barba_BK_WHIP_2008	48.91	43.5-49.9	Noncoop	110.367	79.8-126.1	1	0	1	1	14.2	No	SzD	2	32.3	1
Barba_BK_WHIP_2008	48.91	43.5-49.9	Noncoop	110.367	79.8-126.1	1	0	1	1	14.2	No	SzD	3	5.4	1
Barba_BK_WHIP_2008	48.91	43.5-49.9	Noncoop	110.367	79.8-126.1	1	0	1	1	14.2	No	SzD	4	3.1	1
Barba_BK_WHIP_2008	48.91	43.5-49.9	Noncoop	110.367	79.8-126.1	1	0	1	1	14.2	No	SzD	5	3	1
Barba_BK_WHIP_2008	48.91	43.5-49.9	Noncoop	110.367	79.8-126.1	1	0	1	1	14.2	No	SzD	6	3.8	1
Barba_BK_WHIP_2008	48.91	43.5-49.9	Noncoop	110.367	79.8-126.1	1	0	1	1	14.2	No	SzD	7	4.5	1
Barba_BK_WHIP_2008	48.91	43.5-49.9	Noncoop	110.367	79.8-126.1	1	0	1	1	14.2	No	SzD	8	3.8	1
Barba_BK_WHIP_2008	48.91	43.5-49.9	Noncoop	110.367	79.8-126.1	1	0	1	1	14.2	No	SzD	9	2.1	1
Barba_BK_WHIP_2008	48.91	43.5-49.9	Noncoop	110.367	79.8-126.1	1	0	1	1	14.2	No	SzD	10	3.4	1
Barba_BK_WHIP_2008	48.91	43.5-49.9	Noncoop	110.367	79.8-126.1	1	0	1	1	14.2	No	SzD	11	2.8	1
Barba_BK_WHIP_2008	48.91	43.5-49.9	Noncoop	110.367	79.8-126.1	1	0	1	1	14.2	No	SzD	12	4.3	1
Barba_BK_WHIP_2008	48.91	43.5-49.9	Noncoop	110.367	79.8-126.1	1	0	1	1	14.2	No	SzD	13	2	1
Barba_BK_WHIP_2008	48.91	43.5-49.9	Noncoop	110.367	79.8-126.1	1	0	1	1	14.2	No	SzD	14	2.3	1
Barba_BK_WHIP_2008	48.91	43.5-49.9	Noncoop	110.367	79.8-126.1	1	0	1	1	14.2	No	SzD	15	1.9	1
Elza_HN_GWHP_2005	48.92	43.5-49.9	Coop	137.967	126.8-174.5	0	0	2	1	37.6	Yes	BZs	1	12.5	1
Elza_HN_GWHP_2005	48.92	43.5-49.9	Coop	137.967	126.8-174.5	0	0	2	1	37.6	Yes	BZs	2	19.1	1
Elza_HN_GWHP_2005	48.92	43.5-49.9	Coop	137.967	126.8-174.5	0	0	2	1	37.6	Yes	BZs	3	10.6	1
Elza_HN_GWHP_2005	48.92	43.5-49.9	Coop	137.967	126.8-174.5	0	0	2	1	37.6	Yes	BZs	4	15	1
Elza_HN_GWHP_2005	48.92	43.5-49.9	Coop	137.967	126.8-174.5	0	0	2	1	37.6	Yes	BZs	5	5.8	1
Elza_HN_GWHP_2005	48.92	43.5-49.9	Coop	137.967	126.8-174.5	0	0	2	1	37.6	Yes	BZs	6	13	1
Elza_HN_GWHP_2005	48.92	43.5-49.9	Coop	137.967	126.8-174.5	0	0	2	1	37.6	Yes	BZs	7	6.9	1
Elza_HN_GWHP_2005	48.92	43.5-49.9	Coop	137.967	126.8-174.5	0	0	2	1	37.6	Yes	BZs	8	7.2	1
Elza_HN_GWHP_2005	48.92	43.5-49.9	Coop	137.967	126.8-174.5	0	0	2	1	37.6	Yes	BZs	9	4.1	1
Elza_HN_GWHP_2005	48.92	43.5-49.9	Coop	137.967	126.8-174.5	0	0	2	1	37.6	Yes	BZs	10	9.8	1
Elza_HN_GWHP_2005	48.92	43.5-49.9	Coop	137.967	126.8-174.5	0	0	2	1	37.6	Yes	BZs	11	5.4	1
Elza_HN_GWHP_2005	48.92	43.5-49.9	Coop	137.967	126.8-174.5	0	0	2	1	37.6	Yes	BZs	12	6.6	1
Elza_HN_GWHP_2005	48.92	43.5-49.9	Coop	137.967	126.8-174.5	0	0	2	1	37.6	Yes	BZs	13	4.3	1
Elza_HN_GWHP_2005	48.92	43.5-49.9	Coop	137.967	126.8-174.5	0	0	2	1	37.6	Yes	BZs	14	5.7	1
Elza_HN_GWHP_2005	48.92	43.5-49.9	Coop	137.967	126.8-174.5	0	0	2	1	37.6	Yes	BZs	15	28.3	1
Teo_SD_GSD_2005	49.04	43.5-49.9	Coop	131.667	126.8-174.5	1	0	1	1	32.8	Yes	SB	1	177.2	1
Teo_SD_GSD_2005	49.04	43.5-49.9	Coop	131.667	126.8-174.5	1	0	1	1	32.8	Yes	SB	2	84.3	1
Teo_SD_GSD_2005	49.04	43.5-49.9	Coop	131.667	126.8-174.5	1	0	1	1	32.8	Yes	SB	3	300	0
Teo_SD_GSD_2005	49.04	43.5-49.9	Coop	131.667	126.8-174.5	1	0	1	1	32.8	Yes	SB	4	300	0
Teo_SD_GSD_2005	49.04	43.5-49.9	Coop	131.667	126.8-174.5	1	0	1	1	32.8	Yes	SB	5	300	0
Teo_SD_GSD_2005	49.04	43.5-49.9	Coop	131.667	126.8-174.5	1	0	1	1	32.8	Yes	SB	6	300	0
Teo_SD_GSD_2005	49.04	43.5-49.9	Coop	131.667	126.8-174.5	1	0	1	1	32.8	Yes	SB	7	300	0
Teo_SD_GSD_2005	49.04	43.5-49.9	Coop	131.667	126.8-174.5	1	0	1	1	32.8	Yes	SB	8	300	0
Teo_SD_GSD_2005	49.04	43.5-49.9	Coop	131.667	126.8-174.5	1	0	1	1	32.8	Yes	SB	9	300	0
Teo_SD_GSD_2005	49.04	43.5-49.9	Coop	131.667	126.8-174.5	1	0	1	1	32.8	Yes	SB	10	300	0
Teo_SD_GSD_2005	49.04	43.5-49.9	Coop	131.667	126.8-174.5	1	0	1	1	32.8	Yes	SB	11	300	0
Teo_SD_GSD_2005	49.04	43.5-49.9	Coop	131.667	126.8-174.5	1	0	1	1	32.8	Yes	SB	12	300	0
Teo_SD_GSD_2005	49.04	43.5-49.9	Coop	131.667	126.8-174.5	1	0	1	1	32.8	Yes	SB	13	300	0
Teo_SD_GSD_2005	49.04	43.5-49.9	Coop	131.667	126.8-174.5	1	0	1	1	32.8	Yes	SB	14	300	0
Teo_SD_GSD_2005	49.04	43.5-49.9	Coop	131.667	126.8-174.5	1	0	1	1	32.8	Yes	SB	15	300	0
Perec_TK_BORD_2015	49.16	43.5-49.9	Coop	31.367	31.4-79.4	1	1	1	1	19.1		EA	1	6.3	1
Perec_TK_BORD_2015	49.16	43.5-49.9	Coop	31.367	31.4-79.4	1	1	1	1	19.1		EA	2	2.9	1
Perec_TK_BORD_2015	49.16	43.5-49.9	Coop	31.367	31.4-79.4	1	1	1	1	19.1		EA	3	3.8	1
Perec_TK_BORD_2015	49.16	43.5-49.9	Coop	31.367	31.4-79.4	1	1	1	1	19.1		EA	4	4.2	1
Perec_TK_BORD_2015	49.16	43.5-49.9	Coop	31.367	31.4-79.4	1	1	1	1	19.1		EA	5	5.2	1
Perec_TK_BORD_2015	49.16	43.5-49.9	Coop	31.367	31.4-79.4	1	1	1	1	19.1		EA	6	3.1	1
Perec_TK_BORD_2015	49.16	43.5-49.9	Coop	31.367	31.4-79.4	1	1	1	1	19.1		EA	7	5.6	1
Perec_TK_BORD_2015	49.16	43.5-49.9	Coop	31.367	31.4-79.4	1	1	1	1	19.1		EA	8	3.9	1
Perec_TK_BORD_2015	49.16	43.5-49.9	Coop	31.367	31.4-79.4	1	1	1	1	19.1		EA	9	7.2	1
Perec_TK_BORD_2015	49.16	43.5-49.9	Coop	31.367	31.4-79.4	1	1	1	1	19.1		EA	10	7.3	1
Perec_TK_BORD_2015	49.16	43.5-49.9	Coop	31.367	31.4-79.4	1	1	1	1	19.1		EA	11	3.4	1
Perec_TK_BORD_2015	49.16	43.5-49.9	Coop	31.367	31.4-79.4	1	1	1	1	19.1		EA	12	4.4	1
Perec_TK_BORD_2015	49.16	43.5-49.9	Coop	31.367	31.4-79.4	1	1	1	1	19.1		EA	13	4.1	1
Perec_TK_BORD_2015	49.16	43.5-49.9	Coop	31.367	31.4-79.4	1	1	1	1	19.1		EA	14	5.7	1
Perec_TK_BORD_2015	49.16	43.5-49.9	Coop	31.367	31.4-79.4	1	1	1	1	19.1		EA	15	5.9	1
Bucka_SD_MIX_2007	49.24	43.5-49.9	Mixed	124.667	79.8-126.1	1	0	2	1	34.5	Yes	MS	1	6.3	1
Bucka_SD_MIX_2007	49.24	43.5-49.9	Mixed	124.667	79.8-126.1	1	0	2	1	34.5	Yes	MS	2	42.9	1
Bucka_SD_MIX_2007	49.24	43.5-49.9	Mixed	124.667	79.8-126.1	1	0	2	1	34.5	Yes	MS	3	11.9	1
Bucka_SD_MIX_2007	49.24	43.5-49.9	Mixed	124.667	79.8-126.1	1	0	2	1	34.5	Yes	MS	4	6.2	1
Bucka_SD_MIX_2007	49.24	43.5-49.9	Mixed	124.667	79.8-126.1	1	0	2	1	34.5	Yes	MS	5	10.3	1
Bucka_SD_MIX_2007	49.24	43.5-49.9	Mixed	124.667	79.8-126.1	1	0	2	1	34.5	Yes	MS	6	4.5	1
Bucka_SD_MIX_2007	49.24	43.5-49.9	Mixed	124.667	79.8-126.1	1	0	2	1	34.5	Yes	MS	7	7	1
Bucka_SD_MIX_2007	49.24	43.5-49.9	Mixed	124.667	79.8-126.1	1	0	2	1	34.5	Yes	MS	8	7.6	1
Bucka_SD_MIX_2007	49.24	43.5-49.9	Mixed	124.667	79.8-126.1	1	0	2	1	34.5	Yes	MS	9	6.9	1
Bucka_SD_MIX_2007	49.24	43.5-49.9	Mixed	124.667	79.8-126.1	1	0	2	1	34.5	Yes	MS	10	6.2	1
Bucka_SD_MIX_2007	49.24	43.5-49.9	Mixed	124.667	79.8-126.1	1	0	2	1	34.5	Yes	MS	11	8.5	1
Bucka_SD_MIX_2007	49.24	43.5-49.9	Mixed	124.667	79.8-126.1	1	0	2	1	34.5	Yes	MS	12	3.7	1
Bucka_SD_MIX_2007	49.24	43.5-49.9	Mixed	124.667	79.8-126.1	1	0	2	1	34.5	Yes	MS	13	3.6	1
Bucka_SD_MIX_2007	49.24	43.5-49.9	Mixed	124.667	79.8-126.1	1	0	2	1	34.5	Yes	MS	14	5.4	1
Bucka_SD_MIX_2007	49.24	43.5-49.9	Mixed	124.667	79.8-126.1	1	0	2	1	34.5	Yes	MS	15	4.6	1
Maja_CN_MIX_2006	49.43	43.5-49.9	Mixed	127.567	126.8-174.5	1	1	2	1	25.5	Yes	BR	1	3.5	1
Maja_CN_MIX_2006	49.43	43.5-49.9	Mixed	127.567	126.8-174.5	1	1	2	1	25.5	Yes	BR	2	2.3	1
Maja_CN_MIX_2006	49.43	43.5-49.9	Mixed	127.567	126.8-174.5	1	1	2	1	25.5	Yes	BR	3	2.4	1
Maja_CN_MIX_2006	49.43	43.5-49.9	Mixed	127.567	126.8-174.5	1	1	2	1	25.5	Yes	BR	4	7	1
Maja_CN_MIX_2006	49.43	43.5-49.9	Mixed	127.567	126.8-174.5	1	1	2	1	25.5	Yes	BR	5	2.4	1
Maja_CN_MIX_2006	49.43	43.5-49.9	Mixed	127.567	126.8-174.5	1	1	2	1	25.5	Yes	BR	6	2.8	1
Maja_CN_MIX_2006	49.43	43.5-49.9	Mixed	127.567	126.8-174.5	1	1	2	1	25.5	Yes	BR	7	5	1
Maja_CN_MIX_2006	49.43	43.5-49.9	Mixed	127.567	126.8-174.5	1	1	2	1	25.5	Yes	BR	8	2	1
Maja_CN_MIX_2006	49.43	43.5-49.9	Mixed	127.567	126.8-174.5	1	1	2	1	25.5	Yes	BR	9	2.9	1
Maja_CN_MIX_2006	49.43	43.5-49.9	Mixed	127.567	126.8-174.5	1	1	2	1	25.5	Yes	BR	10	5.3	1
Maja_CN_MIX_2006	49.43	43.5-49.9	Mixed	127.567	126.8-174.5	1	1	2	1	25.5	Yes	BR	11	2.8	1
Maja_CN_MIX_2006	49.43	43.5-49.9	Mixed	127.567	126.8-174.5	1	1	2	1	25.5	Yes	BR	12	7.7	1
Maja_CN_MIX_2006	49.43	43.5-49.9	Mixed	127.567	126.8-174.5	1	1	2	1	25.5	Yes	BR	13	2.2	1
Maja_CN_MIX_2006	49.43	43.5-49.9	Mixed	127.567	126.8-174.5	1	1	2	1	25.5	Yes	BR	14	8.1	1
Maja_CN_MIX_2006	49.43	43.5-49.9	Mixed	127.567	126.8-174.5	1	1	2	1	25.5	Yes	BR	15	4.8	1
Kope_PZ_TRAN_2012	49.44	43.5-49.9	Noncoop	62.267	31.4-79.4	0	0	1	1	37.4	Yes	SB	1	5.8	1
Kope_PZ_TRAN_2012	49.44	43.5-49.9	Noncoop	62.267	31.4-79.4	0	0	1	1	37.4	Yes	SB	2	4.5	1
Kope_PZ_TRAN_2012	49.44	43.5-49.9	Noncoop	62.267	31.4-79.4	0	0	1	1	37.4	Yes	SB	3	4.4	1
Kope_PZ_TRAN_2012	49.44	43.5-49.9	Noncoop	62.267	31.4-79.4	0	0	1	1	37.4	Yes	SB	4	7.3	1
Kope_PZ_TRAN_2012	49.44	43.5-49.9	Noncoop	62.267	31.4-79.4	0	0	1	1	37.4	Yes	SB	5	4.3	1
Kope_PZ_TRAN_2012	49.44	43.5-49.9	Noncoop	62.267	31.4-79.4	0	0	1	1	37.4	Yes	SB	6	9	1
Kope_PZ_TRAN_2012	49.44	43.5-49.9	Noncoop	62.267	31.4-79.4	0	0	1	1	37.4	Yes	SB	7	5.6	1
Kope_PZ_TRAN_2012	49.44	43.5-49.9	Noncoop	62.267	31.4-79.4	0	0	1	1	37.4	Yes	SB	8	6.9	1
Kope_PZ_TRAN_2012	49.44	43.5-49.9	Noncoop	62.267	31.4-79.4	0	0	1	1	37.4	Yes	SB	9	3	1
Kope_PZ_TRAN_2012	49.44	43.5-49.9	Noncoop	62.267	31.4-79.4	0	0	1	1	37.4	Yes	SB	10	4.4	1
Kope_PZ_TRAN_2012	49.44	43.5-49.9	Noncoop	62.267	31.4-79.4	0	0	1	1	37.4	Yes	SB	11	5.4	1
Kope_PZ_TRAN_2012	49.44	43.5-49.9	Noncoop	62.267	31.4-79.4	0	0	1	1	37.4	Yes	SB	12	3.9	1
Kope_PZ_TRAN_2012	49.44	43.5-49.9	Noncoop	62.267	31.4-79.4	0	0	1	1	37.4	Yes	SB	13	5.3	1
Kope_PZ_TRAN_2012	49.44	43.5-49.9	Noncoop	62.267	31.4-79.4	0	0	1	1	37.4	Yes	SB	14	6.5	1
Kope_PZ_TRAN_2012	49.44	43.5-49.9	Noncoop	62.267	31.4-79.4	0	0	1	1	37.4	Yes	SB	15	8	1
Csoki_TAM_GPOI_2006	49.51	43.5-49.9	Coop	132.5	126.8-174.5	1	0	2	2	29	No	MS	1	8.6	1
Csoki_TAM_GPOI_2006	49.51	43.5-49.9	Coop	132.5	126.8-174.5	1	0	2	2	29	No	MS	2	29.5	1
Csoki_TAM_GPOI_2006	49.51	43.5-49.9	Coop	132.5	126.8-174.5	1	0	2	2	29	No	MS	3	4.5	1
Csoki_TAM_GPOI_2006	49.51	43.5-49.9	Coop	132.5	126.8-174.5	1	0	2	2	29	No	MS	4	3.7	1
Csoki_TAM_GPOI_2006	49.51	43.5-49.9	Coop	132.5	126.8-174.5	1	0	2	2	29	No	MS	5	3.8	1
Csoki_TAM_GPOI_2006	49.51	43.5-49.9	Coop	132.5	126.8-174.5	1	0	2	2	29	No	MS	6	5.3	1
Csoki_TAM_GPOI_2006	49.51	43.5-49.9	Coop	132.5	126.8-174.5	1	0	2	2	29	No	MS	7	2.7	1
Csoki_TAM_GPOI_2006	49.51	43.5-49.9	Coop	132.5	126.8-174.5	1	0	2	2	29	No	MS	8	3.1	1
Csoki_TAM_GPOI_2006	49.51	43.5-49.9	Coop	132.5	126.8-174.5	1	0	2	2	29	No	MS	9	2.6	1
Csoki_TAM_GPOI_2006	49.51	43.5-49.9	Coop	132.5	126.8-174.5	1	0	2	2	29	No	MS	10	2.5	1
Csoki_TAM_GPOI_2006	49.51	43.5-49.9	Coop	132.5	126.8-174.5	1	0	2	2	29	No	MS	11	2.7	1
Csoki_TAM_GPOI_2006	49.51	43.5-49.9	Coop	132.5	126.8-174.5	1	0	2	2	29	No	MS	12	4.6	1
Csoki_TAM_GPOI_2006	49.51	43.5-49.9	Coop	132.5	126.8-174.5	1	0	2	2	29	No	MS	13	3.4	1
Csoki_TAM_GPOI_2006	49.51	43.5-49.9	Coop	132.5	126.8-174.5	1	0	2	2	29	No	MS	14	3.6	1
Csoki_TAM_GPOI_2006	49.51	43.5-49.9	Coop	132.5	126.8-174.5	1	0	2	2	29	No	MS	15	2.6	1
Dorel_RT_DALM_2013	49.54	43.5-49.9	Noncoop	43.833	31.4-79.4	1	1	1	1	35.2	No	SB	1	5.8	1
Dorel_RT_DALM_2013	49.54	43.5-49.9	Noncoop	43.833	31.4-79.4	1	1	1	1	35.2	No	SB	2	5.4	1
Dorel_RT_DALM_2013	49.54	43.5-49.9	Noncoop	43.833	31.4-79.4	1	1	1	1	35.2	No	SB	3	5.8	1
Dorel_RT_DALM_2013	49.54	43.5-49.9	Noncoop	43.833	31.4-79.4	1	1	1	1	35.2	No	SB	4	3.3	1
Dorel_RT_DALM_2013	49.54	43.5-49.9	Noncoop	43.833	31.4-79.4	1	1	1	1	35.2	No	SB	5	3.7	1
Dorel_RT_DALM_2013	49.54	43.5-49.9	Noncoop	43.833	31.4-79.4	1	1	1	1	35.2	No	SB	6	4.6	1
Dorel_RT_DALM_2013	49.54	43.5-49.9	Noncoop	43.833	31.4-79.4	1	1	1	1	35.2	No	SB	7	5.7	1
Dorel_RT_DALM_2013	49.54	43.5-49.9	Noncoop	43.833	31.4-79.4	1	1	1	1	35.2	No	SB	8	4.2	1
Dorel_RT_DALM_2013	49.54	43.5-49.9	Noncoop	43.833	31.4-79.4	1	1	1	1	35.2	No	SB	9	4.7	1
Dorel_RT_DALM_2013	49.54	43.5-49.9	Noncoop	43.833	31.4-79.4	1	1	1	1	35.2	No	SB	10	5.4	1
Dorel_RT_DALM_2013	49.54	43.5-49.9	Noncoop	43.833	31.4-79.4	1	1	1	1	35.2	No	SB	11	6.7	1
Dorel_RT_DALM_2013	49.54	43.5-49.9	Noncoop	43.833	31.4-79.4	1	1	1	1	35.2	No	SB	12	9	1
Dorel_RT_DALM_2013	49.54	43.5-49.9	Noncoop	43.833	31.4-79.4	1	1	1	1	35.2	No	SB	13	3.3	1
Dorel_RT_DALM_2013	49.54	43.5-49.9	Noncoop	43.833	31.4-79.4	1	1	1	1	35.2	No	SB	14	5.4	1
Dorel_RT_DALM_2013	49.54	43.5-49.9	Noncoop	43.833	31.4-79.4	1	1	1	1	35.2	No	SB	15	2.7	1
Velve_KK_WHIP_2005	49.73	43.5-49.9	Noncoop	142.1	126.8-174.5	0	0	1	1	15.6	No	HV	1	13	1
Velve_KK_WHIP_2005	49.73	43.5-49.9	Noncoop	142.1	126.8-174.5	0	0	1	1	15.6	No	HV	2	35.8	1
Velve_KK_WHIP_2005	49.73	43.5-49.9	Noncoop	142.1	126.8-174.5	0	0	1	1	15.6	No	HV	3	9.4	1
Velve_KK_WHIP_2005	49.73	43.5-49.9	Noncoop	142.1	126.8-174.5	0	0	1	1	15.6	No	HV	4	5.9	1
Velve_KK_WHIP_2005	49.73	43.5-49.9	Noncoop	142.1	126.8-174.5	0	0	1	1	15.6	No	HV	5	21.6	1
Velve_KK_WHIP_2005	49.73	43.5-49.9	Noncoop	142.1	126.8-174.5	0	0	1	1	15.6	No	HV	6	8.3	1
Velve_KK_WHIP_2005	49.73	43.5-49.9	Noncoop	142.1	126.8-174.5	0	0	1	1	15.6	No	HV	7	12	1
Velve_KK_WHIP_2005	49.73	43.5-49.9	Noncoop	142.1	126.8-174.5	0	0	1	1	15.6	No	HV	8	28.7	1
Velve_KK_WHIP_2005	49.73	43.5-49.9	Noncoop	142.1	126.8-174.5	0	0	1	1	15.6	No	HV	9	8.6	1
Velve_KK_WHIP_2005	49.73	43.5-49.9	Noncoop	142.1	126.8-174.5	0	0	1	1	15.6	No	HV	10	9.8	1
Velve_KK_WHIP_2005	49.73	43.5-49.9	Noncoop	142.1	126.8-174.5	0	0	1	1	15.6	No	HV	11	36.3	1
Velve_KK_WHIP_2005	49.73	43.5-49.9	Noncoop	142.1	126.8-174.5	0	0	1	1	15.6	No	HV	12	36.1	1
Velve_KK_WHIP_2005	49.73	43.5-49.9	Noncoop	142.1	126.8-174.5	0	0	1	1	15.6	No	HV	13	300	0
Velve_KK_WHIP_2005	49.73	43.5-49.9	Noncoop	142.1	126.8-174.5	0	0	1	1	15.6	No	HV	14	300	0
Velve_KK_WHIP_2005	49.73	43.5-49.9	Noncoop	142.1	126.8-174.5	0	0	1	1	15.6	No	HV	15	300	0
Cuki_SB_MIX_2011	49.77	43.5-49.9	Mixed	80.8	79.8-126.1	0	1	2	1	13	Yes	BZs	1	7.7	1
Cuki_SB_MIX_2011	49.77	43.5-49.9	Mixed	80.8	79.8-126.1	0	1	2	1	13	Yes	BZs	2	3.2	1
Cuki_SB_MIX_2011	49.77	43.5-49.9	Mixed	80.8	79.8-126.1	0	1	2	1	13	Yes	BZs	3	9.5	1
Cuki_SB_MIX_2011	49.77	43.5-49.9	Mixed	80.8	79.8-126.1	0	1	2	1	13	Yes	BZs	4	3.1	1
Cuki_SB_MIX_2011	49.77	43.5-49.9	Mixed	80.8	79.8-126.1	0	1	2	1	13	Yes	BZs	5	5	1
Cuki_SB_MIX_2011	49.77	43.5-49.9	Mixed	80.8	79.8-126.1	0	1	2	1	13	Yes	BZs	6	5.9	1
Cuki_SB_MIX_2011	49.77	43.5-49.9	Mixed	80.8	79.8-126.1	0	1	2	1	13	Yes	BZs	7	21.6	1
Cuki_SB_MIX_2011	49.77	43.5-49.9	Mixed	80.8	79.8-126.1	0	1	2	1	13	Yes	BZs	8	4	1
Cuki_SB_MIX_2011	49.77	43.5-49.9	Mixed	80.8	79.8-126.1	0	1	2	1	13	Yes	BZs	9	2.5	1
Cuki_SB_MIX_2011	49.77	43.5-49.9	Mixed	80.8	79.8-126.1	0	1	2	1	13	Yes	BZs	10	9	1
Cuki_SB_MIX_2011	49.77	43.5-49.9	Mixed	80.8	79.8-126.1	0	1	2	1	13	Yes	BZs	11	2.6	1
Cuki_SB_MIX_2011	49.77	43.5-49.9	Mixed	80.8	79.8-126.1	0	1	2	1	13	Yes	BZs	12	3.9	1
Cuki_SB_MIX_2011	49.77	43.5-49.9	Mixed	80.8	79.8-126.1	0	1	2	1	13	Yes	BZs	13	9.1	1
Cuki_SB_MIX_2011	49.77	43.5-49.9	Mixed	80.8	79.8-126.1	0	1	2	1	13	Yes	BZs	14	7.7	1
Cuki_SB_MIX_2011	49.77	43.5-49.9	Mixed	80.8	79.8-126.1	0	1	2	1	13	Yes	BZs	15	6.6	1
Lajka_KE_MIX_2014	49.85	43.5-49.9	Mixed	35.8	31.4-79.4	1	0	2	1	27.2	Yes	DA	1	7.8	1
Lajka_KE_MIX_2014	49.85	43.5-49.9	Mixed	35.8	31.4-79.4	1	0	2	1	27.2	Yes	DA	2	3.5	1
Lajka_KE_MIX_2014	49.85	43.5-49.9	Mixed	35.8	31.4-79.4	1	0	2	1	27.2	Yes	DA	3	4.1	1
Lajka_KE_MIX_2014	49.85	43.5-49.9	Mixed	35.8	31.4-79.4	1	0	2	1	27.2	Yes	DA	4	3.2	1
Lajka_KE_MIX_2014	49.85	43.5-49.9	Mixed	35.8	31.4-79.4	1	0	2	1	27.2	Yes	DA	5	2.2	1
Lajka_KE_MIX_2014	49.85	43.5-49.9	Mixed	35.8	31.4-79.4	1	0	2	1	27.2	Yes	DA	6	4.4	1
Lajka_KE_MIX_2014	49.85	43.5-49.9	Mixed	35.8	31.4-79.4	1	0	2	1	27.2	Yes	DA	7	5.3	1
Lajka_KE_MIX_2014	49.85	43.5-49.9	Mixed	35.8	31.4-79.4	1	0	2	1	27.2	Yes	DA	8	3.8	1
Lajka_KE_MIX_2014	49.85	43.5-49.9	Mixed	35.8	31.4-79.4	1	0	2	1	27.2	Yes	DA	9	2.9	1
Lajka_KE_MIX_2014	49.85	43.5-49.9	Mixed	35.8	31.4-79.4	1	0	2	1	27.2	Yes	DA	10	4.9	1
Lajka_KE_MIX_2014	49.85	43.5-49.9	Mixed	35.8	31.4-79.4	1	0	2	1	27.2	Yes	DA	11	12.7	1
Lajka_KE_MIX_2014	49.85	43.5-49.9	Mixed	35.8	31.4-79.4	1	0	2	1	27.2	Yes	DA	12	4.3	1
Lajka_KE_MIX_2014	49.85	43.5-49.9	Mixed	35.8	31.4-79.4	1	0	2	1	27.2	Yes	DA	13	3.8	1
Lajka_KE_MIX_2014	49.85	43.5-49.9	Mixed	35.8	31.4-79.4	1	0	2	1	27.2	Yes	DA	14	3.5	1
Lajka_KE_MIX_2014	49.85	43.5-49.9	Mixed	35.8	31.4-79.4	1	0	2	1	27.2	Yes	DA	15	2.7	1
Panka_LM_VIZS_2006	50.02	50.0-55.3	Coop	122.5	79.8-126.1	1	1	2	1	24	No	BZs	1	5.1	1
Panka_LM_VIZS_2006	50.02	50.0-55.3	Coop	122.5	79.8-126.1	1	1	2	1	24	No	BZs	2	4.9	1
Panka_LM_VIZS_2006	50.02	50.0-55.3	Coop	122.5	79.8-126.1	1	1	2	1	24	No	BZs	3	3.1	1
Panka_LM_VIZS_2006	50.02	50.0-55.3	Coop	122.5	79.8-126.1	1	1	2	1	24	No	BZs	4	4.5	1
Panka_LM_VIZS_2006	50.02	50.0-55.3	Coop	122.5	79.8-126.1	1	1	2	1	24	No	BZs	5	3.5	1
Panka_LM_VIZS_2006	50.02	50.0-55.3	Coop	122.5	79.8-126.1	1	1	2	1	24	No	BZs	6	2.9	1
Panka_LM_VIZS_2006	50.02	50.0-55.3	Coop	122.5	79.8-126.1	1	1	2	1	24	No	BZs	7	2.3	1
Panka_LM_VIZS_2006	50.02	50.0-55.3	Coop	122.5	79.8-126.1	1	1	2	1	24	No	BZs	8	3.9	1
Panka_LM_VIZS_2006	50.02	50.0-55.3	Coop	122.5	79.8-126.1	1	1	2	1	24	No	BZs	9	3.6	1
Panka_LM_VIZS_2006	50.02	50.0-55.3	Coop	122.5	79.8-126.1	1	1	2	1	24	No	BZs	10	5.2	1
Panka_LM_VIZS_2006	50.02	50.0-55.3	Coop	122.5	79.8-126.1	1	1	2	1	24	No	BZs	11	4.8	1
Panka_LM_VIZS_2006	50.02	50.0-55.3	Coop	122.5	79.8-126.1	1	1	2	1	24	No	BZs	12	3.7	1
Panka_LM_VIZS_2006	50.02	50.0-55.3	Coop	122.5	79.8-126.1	1	1	2	1	24	No	BZs	13	3.5	1
Panka_LM_VIZS_2006	50.02	50.0-55.3	Coop	122.5	79.8-126.1	1	1	2	1	24	No	BZs	14	3.6	1
Panka_LM_VIZS_2006	50.02	50.0-55.3	Coop	122.5	79.8-126.1	1	1	2	1	24	No	BZs	15	4.1	1
Kaldo_KE_LAB_2008	50.45	50.0-55.3	Mixed	106.233	79.8-126.1	1	1	1	2	27.5	Yes	SzD	1	3	1
Kaldo_KE_LAB_2008	50.45	50.0-55.3	Mixed	106.233	79.8-126.1	1	1	1	2	27.5	Yes	SzD	2	4.7	1
Kaldo_KE_LAB_2008	50.45	50.0-55.3	Mixed	106.233	79.8-126.1	1	1	1	2	27.5	Yes	SzD	3	3.3	1
Kaldo_KE_LAB_2008	50.45	50.0-55.3	Mixed	106.233	79.8-126.1	1	1	1	2	27.5	Yes	SzD	4	3.5	1
Kaldo_KE_LAB_2008	50.45	50.0-55.3	Mixed	106.233	79.8-126.1	1	1	1	2	27.5	Yes	SzD	5	5.2	1
Kaldo_KE_LAB_2008	50.45	50.0-55.3	Mixed	106.233	79.8-126.1	1	1	1	2	27.5	Yes	SzD	6	3.5	1
Kaldo_KE_LAB_2008	50.45	50.0-55.3	Mixed	106.233	79.8-126.1	1	1	1	2	27.5	Yes	SzD	7	2.9	1
Kaldo_KE_LAB_2008	50.45	50.0-55.3	Mixed	106.233	79.8-126.1	1	1	1	2	27.5	Yes	SzD	8	14.1	1
Kaldo_KE_LAB_2008	50.45	50.0-55.3	Mixed	106.233	79.8-126.1	1	1	1	2	27.5	Yes	SzD	9	3.9	1
Kaldo_KE_LAB_2008	50.45	50.0-55.3	Mixed	106.233	79.8-126.1	1	1	1	2	27.5	Yes	SzD	10	2.8	1
Kaldo_KE_LAB_2008	50.45	50.0-55.3	Mixed	106.233	79.8-126.1	1	1	1	2	27.5	Yes	SzD	11	2.2	1
Kaldo_KE_LAB_2008	50.45	50.0-55.3	Mixed	106.233	79.8-126.1	1	1	1	2	27.5	Yes	SzD	12	3.9	1
Kaldo_KE_LAB_2008	50.45	50.0-55.3	Mixed	106.233	79.8-126.1	1	1	1	2	27.5	Yes	SzD	13	3.3	1
Kaldo_KE_LAB_2008	50.45	50.0-55.3	Mixed	106.233	79.8-126.1	1	1	1	2	27.5	Yes	SzD	14	4.2	1
Kaldo_KE_LAB_2008	50.45	50.0-55.3	Mixed	106.233	79.8-126.1	1	1	1	2	27.5	Yes	SzD	15	3.2	1
Liza_BI_VIZS_2003	50.5	50.0-55.3	Coop	163.4	126.8-174.5	1	1	2	1	21.2	Yes	SzD	1	6.1	1
Liza_BI_VIZS_2003	50.5	50.0-55.3	Coop	163.4	126.8-174.5	1	1	2	1	21.2	Yes	SzD	2	67	1
Liza_BI_VIZS_2003	50.5	50.0-55.3	Coop	163.4	126.8-174.5	1	1	2	1	21.2	Yes	SzD	3	8.5	1
Liza_BI_VIZS_2003	50.5	50.0-55.3	Coop	163.4	126.8-174.5	1	1	2	1	21.2	Yes	SzD	4	13.9	1
Liza_BI_VIZS_2003	50.5	50.0-55.3	Coop	163.4	126.8-174.5	1	1	2	1	21.2	Yes	SzD	5	24.2	1
Liza_BI_VIZS_2003	50.5	50.0-55.3	Coop	163.4	126.8-174.5	1	1	2	1	21.2	Yes	SzD	6	5.1	1
Liza_BI_VIZS_2003	50.5	50.0-55.3	Coop	163.4	126.8-174.5	1	1	2	1	21.2	Yes	SzD	7	3.7	1
Liza_BI_VIZS_2003	50.5	50.0-55.3	Coop	163.4	126.8-174.5	1	1	2	1	21.2	Yes	SzD	8	3.1	1
Liza_BI_VIZS_2003	50.5	50.0-55.3	Coop	163.4	126.8-174.5	1	1	2	1	21.2	Yes	SzD	9	3.1	1
Liza_BI_VIZS_2003	50.5	50.0-55.3	Coop	163.4	126.8-174.5	1	1	2	1	21.2	Yes	SzD	10	4.9	1
Liza_BI_VIZS_2003	50.5	50.0-55.3	Coop	163.4	126.8-174.5	1	1	2	1	21.2	Yes	SzD	11	4.3	1
Liza_BI_VIZS_2003	50.5	50.0-55.3	Coop	163.4	126.8-174.5	1	1	2	1	21.2	Yes	SzD	12	2.8	1
Liza_BI_VIZS_2003	50.5	50.0-55.3	Coop	163.4	126.8-174.5	1	1	2	1	21.2	Yes	SzD	13	3.2	1
Liza_BI_VIZS_2003	50.5	50.0-55.3	Coop	163.4	126.8-174.5	1	1	2	1	21.2	Yes	SzD	14	7.1	1
Liza_BI_VIZS_2003	50.5	50.0-55.3	Coop	163.4	126.8-174.5	1	1	2	1	21.2	Yes	SzD	15	5.4	1
Pedro_SL_MEPO_2011	50.66	50.0-55.3	Coop	79.733	79.8-126.1	0	1	1	2	9.5	Yes	SB	1	3.3	1
Pedro_SL_MEPO_2011	50.66	50.0-55.3	Coop	79.733	79.8-126.1	0	1	1	2	9.5	Yes	SB	2	2.5	1
Pedro_SL_MEPO_2011	50.66	50.0-55.3	Coop	79.733	79.8-126.1	0	1	1	2	9.5	Yes	SB	3	3.4	1
Pedro_SL_MEPO_2011	50.66	50.0-55.3	Coop	79.733	79.8-126.1	0	1	1	2	9.5	Yes	SB	4	4.4	1
Pedro_SL_MEPO_2011	50.66	50.0-55.3	Coop	79.733	79.8-126.1	0	1	1	2	9.5	Yes	SB	5	5.1	1
Pedro_SL_MEPO_2011	50.66	50.0-55.3	Coop	79.733	79.8-126.1	0	1	1	2	9.5	Yes	SB	6	2.8	1
Pedro_SL_MEPO_2011	50.66	50.0-55.3	Coop	79.733	79.8-126.1	0	1	1	2	9.5	Yes	SB	7	4.8	1
Pedro_SL_MEPO_2011	50.66	50.0-55.3	Coop	79.733	79.8-126.1	0	1	1	2	9.5	Yes	SB	8	8.9	1
Pedro_SL_MEPO_2011	50.66	50.0-55.3	Coop	79.733	79.8-126.1	0	1	1	2	9.5	Yes	SB	9	6.9	1
Pedro_SL_MEPO_2011	50.66	50.0-55.3	Coop	79.733	79.8-126.1	0	1	1	2	9.5	Yes	SB	10	6.2	1
Pedro_SL_MEPO_2011	50.66	50.0-55.3	Coop	79.733	79.8-126.1	0	1	1	2	9.5	Yes	SB	11	6.4	1
Pedro_SL_MEPO_2011	50.66	50.0-55.3	Coop	79.733	79.8-126.1	0	1	1	2	9.5	Yes	SB	12	5.6	1
Pedro_SL_MEPO_2011	50.66	50.0-55.3	Coop	79.733	79.8-126.1	0	1	1	2	9.5	Yes	SB	13	6.9	1
Pedro_SL_MEPO_2011	50.66	50.0-55.3	Coop	79.733	79.8-126.1	0	1	1	2	9.5	Yes	SB	14	5.2	1
Pedro_SL_MEPO_2011	50.66	50.0-55.3	Coop	79.733	79.8-126.1	0	1	1	2	9.5	Yes	SB	15	7.4	1
Lisa_SN_VIZS_2003	50.73	50.0-55.3	Coop	162.6	126.8-174.5	1	1	2	1	22.9	Yes	BZs	1	300	0
Lisa_SN_VIZS_2003	50.73	50.0-55.3	Coop	162.6	126.8-174.5	1	1	2	1	22.9	Yes	BZs	2	300	0
Lisa_SN_VIZS_2003	50.73	50.0-55.3	Coop	162.6	126.8-174.5	1	1	2	1	22.9	Yes	BZs	3	300	0
Lisa_SN_VIZS_2003	50.73	50.0-55.3	Coop	162.6	126.8-174.5	1	1	2	1	22.9	Yes	BZs	4	300	0
Lisa_SN_VIZS_2003	50.73	50.0-55.3	Coop	162.6	126.8-174.5	1	1	2	1	22.9	Yes	BZs	5	300	0
Lisa_SN_VIZS_2003	50.73	50.0-55.3	Coop	162.6	126.8-174.5	1	1	2	1	22.9	Yes	BZs	6	300	0
Lisa_SN_VIZS_2003	50.73	50.0-55.3	Coop	162.6	126.8-174.5	1	1	2	1	22.9	Yes	BZs	7	300	0
Lisa_SN_VIZS_2003	50.73	50.0-55.3	Coop	162.6	126.8-174.5	1	1	2	1	22.9	Yes	BZs	8	300	0
Lisa_SN_VIZS_2003	50.73	50.0-55.3	Coop	162.6	126.8-174.5	1	1	2	1	22.9	Yes	BZs	9	300	0
Lisa_SN_VIZS_2003	50.73	50.0-55.3	Coop	162.6	126.8-174.5	1	1	2	1	22.9	Yes	BZs	10	300	0
Lisa_SN_VIZS_2003	50.73	50.0-55.3	Coop	162.6	126.8-174.5	1	1	2	1	22.9	Yes	BZs	11	300	0
Lisa_SN_VIZS_2003	50.73	50.0-55.3	Coop	162.6	126.8-174.5	1	1	2	1	22.9	Yes	BZs	12	300	0
Lisa_SN_VIZS_2003	50.73	50.0-55.3	Coop	162.6	126.8-174.5	1	1	2	1	22.9	Yes	BZs	13	300	0
Lisa_SN_VIZS_2003	50.73	50.0-55.3	Coop	162.6	126.8-174.5	1	1	2	1	22.9	Yes	BZs	14	300	0
Lisa_SN_VIZS_2003	50.73	50.0-55.3	Coop	162.6	126.8-174.5	1	1	2	1	22.9	Yes	BZs	15	300	0
Kai_OF_MIX_2014	50.77	50.0-55.3	Mixed	37.633	31.4-79.4	1	1	1	2	26.7	Yes	DA	1	5	1
Kai_OF_MIX_2014	50.77	50.0-55.3	Mixed	37.633	31.4-79.4	1	1	1	2	26.7	Yes	DA	2	1.9	1
Kai_OF_MIX_2014	50.77	50.0-55.3	Mixed	37.633	31.4-79.4	1	1	1	2	26.7	Yes	DA	3	4.4	1
Kai_OF_MIX_2014	50.77	50.0-55.3	Mixed	37.633	31.4-79.4	1	1	1	2	26.7	Yes	DA	4	2.7	1
Kai_OF_MIX_2014	50.77	50.0-55.3	Mixed	37.633	31.4-79.4	1	1	1	2	26.7	Yes	DA	5	3.1	1
Kai_OF_MIX_2014	50.77	50.0-55.3	Mixed	37.633	31.4-79.4	1	1	1	2	26.7	Yes	DA	6	1.9	1
Kai_OF_MIX_2014	50.77	50.0-55.3	Mixed	37.633	31.4-79.4	1	1	1	2	26.7	Yes	DA	7	1.7	1
Kai_OF_MIX_2014	50.77	50.0-55.3	Mixed	37.633	31.4-79.4	1	1	1	2	26.7	Yes	DA	8	2.3	1
Kai_OF_MIX_2014	50.77	50.0-55.3	Mixed	37.633	31.4-79.4	1	1	1	2	26.7	Yes	DA	9	3.3	1
Kai_OF_MIX_2014	50.77	50.0-55.3	Mixed	37.633	31.4-79.4	1	1	1	2	26.7	Yes	DA	10	3.2	1
Kai_OF_MIX_2014	50.77	50.0-55.3	Mixed	37.633	31.4-79.4	1	1	1	2	26.7	Yes	DA	11	2.2	1
Kai_OF_MIX_2014	50.77	50.0-55.3	Mixed	37.633	31.4-79.4	1	1	1	2	26.7	Yes	DA	12	5.4	1
Kai_OF_MIX_2014	50.77	50.0-55.3	Mixed	37.633	31.4-79.4	1	1	1	2	26.7	Yes	DA	13	2.7	1
Kai_OF_MIX_2014	50.77	50.0-55.3	Mixed	37.633	31.4-79.4	1	1	1	2	26.7	Yes	DA	14	5.3	1
Kai_OF_MIX_2014	50.77	50.0-55.3	Mixed	37.633	31.4-79.4	1	1	1	2	26.7	Yes	DA	15	3.9	1
Nero_PZ_LAB_2005	50.82	50.0-55.3	Coop	143	126.8-174.5	1	0	1	2	35.5		SB	1	5.7	1
Nero_PZ_LAB_2005	50.82	50.0-55.3	Coop	143	126.8-174.5	1	0	1	2	35.5		SB	2	2.5	1
Nero_PZ_LAB_2005	50.82	50.0-55.3	Coop	143	126.8-174.5	1	0	1	2	35.5		SB	3	3.8	1
Nero_PZ_LAB_2005	50.82	50.0-55.3	Coop	143	126.8-174.5	1	0	1	2	35.5		SB	4	2.7	1
Nero_PZ_LAB_2005	50.82	50.0-55.3	Coop	143	126.8-174.5	1	0	1	2	35.5		SB	5	2.7	1
Nero_PZ_LAB_2005	50.82	50.0-55.3	Coop	143	126.8-174.5	1	0	1	2	35.5		SB	6	2.9	1
Nero_PZ_LAB_2005	50.82	50.0-55.3	Coop	143	126.8-174.5	1	0	1	2	35.5		SB	7	4.8	1
Nero_PZ_LAB_2005	50.82	50.0-55.3	Coop	143	126.8-174.5	1	0	1	2	35.5		SB	8	4.2	1
Nero_PZ_LAB_2005	50.82	50.0-55.3	Coop	143	126.8-174.5	1	0	1	2	35.5		SB	9	3.1	1
Nero_PZ_LAB_2005	50.82	50.0-55.3	Coop	143	126.8-174.5	1	0	1	2	35.5		SB	10	3	1
Nero_PZ_LAB_2005	50.82	50.0-55.3	Coop	143	126.8-174.5	1	0	1	2	35.5		SB	11	2.6	1
Nero_PZ_LAB_2005	50.82	50.0-55.3	Coop	143	126.8-174.5	1	0	1	2	35.5		SB	12	3.2	1
Nero_PZ_LAB_2005	50.82	50.0-55.3	Coop	143	126.8-174.5	1	0	1	2	35.5		SB	13	1.8	1
Nero_PZ_LAB_2005	50.82	50.0-55.3	Coop	143	126.8-174.5	1	0	1	2	35.5		SB	14	1.8	1
Nero_PZ_LAB_2005	50.82	50.0-55.3	Coop	143	126.8-174.5	1	0	1	2	35.5		SB	15	1.9	1
Zserb_SP_VIZS_2009	50.83	50.0-55.3	Coop	111.6	79.8-126.1	1	1	1	1			EA	1	7.1	1
Zserb_SP_VIZS_2009	50.83	50.0-55.3	Coop	111.6	79.8-126.1	1	1	1	1			EA	2	4.7	1
Zserb_SP_VIZS_2009	50.83	50.0-55.3	Coop	111.6	79.8-126.1	1	1	1	1			EA	3	12.1	1
Zserb_SP_VIZS_2009	50.83	50.0-55.3	Coop	111.6	79.8-126.1	1	1	1	1			EA	4	3.5	1
Zserb_SP_VIZS_2009	50.83	50.0-55.3	Coop	111.6	79.8-126.1	1	1	1	1			EA	5	9.7	1
Zserb_SP_VIZS_2009	50.83	50.0-55.3	Coop	111.6	79.8-126.1	1	1	1	1			EA	6	3.4	1
Zserb_SP_VIZS_2009	50.83	50.0-55.3	Coop	111.6	79.8-126.1	1	1	1	1			EA	7	4	1
Zserb_SP_VIZS_2009	50.83	50.0-55.3	Coop	111.6	79.8-126.1	1	1	1	1			EA	8	4.1	1
Zserb_SP_VIZS_2009	50.83	50.0-55.3	Coop	111.6	79.8-126.1	1	1	1	1			EA	9	19.7	1
Zserb_SP_VIZS_2009	50.83	50.0-55.3	Coop	111.6	79.8-126.1	1	1	1	1			EA	10	4	1
Zserb_SP_VIZS_2009	50.83	50.0-55.3	Coop	111.6	79.8-126.1	1	1	1	1			EA	11	5	1
Zserb_SP_VIZS_2009	50.83	50.0-55.3	Coop	111.6	79.8-126.1	1	1	1	1			EA	12	3.8	1
Zserb_SP_VIZS_2009	50.83	50.0-55.3	Coop	111.6	79.8-126.1	1	1	1	1			EA	13	3.4	1
Zserb_SP_VIZS_2009	50.83	50.0-55.3	Coop	111.6	79.8-126.1	1	1	1	1			EA	14	2.4	1
Zserb_SP_VIZS_2009	50.83	50.0-55.3	Coop	111.6	79.8-126.1	1	1	1	1			EA	15	3	1
Roger_SK_BORD_2005	51.22	50.0-55.3	Coop	137.233	126.8-174.5	0	1	1	2	20		SzD	1	2.9	1
Roger_SK_BORD_2005	51.22	50.0-55.3	Coop	137.233	126.8-174.5	0	1	1	2	20		SzD	2	2.3	1
Roger_SK_BORD_2005	51.22	50.0-55.3	Coop	137.233	126.8-174.5	0	1	1	2	20		SzD	3	3.8	1
Roger_SK_BORD_2005	51.22	50.0-55.3	Coop	137.233	126.8-174.5	0	1	1	2	20		SzD	4	3.6	1
Roger_SK_BORD_2005	51.22	50.0-55.3	Coop	137.233	126.8-174.5	0	1	1	2	20		SzD	5	3.6	1
Roger_SK_BORD_2005	51.22	50.0-55.3	Coop	137.233	126.8-174.5	0	1	1	2	20		SzD	6	3.4	1
Roger_SK_BORD_2005	51.22	50.0-55.3	Coop	137.233	126.8-174.5	0	1	1	2	20		SzD	7	2.9	1
Roger_SK_BORD_2005	51.22	50.0-55.3	Coop	137.233	126.8-174.5	0	1	1	2	20		SzD	8	2.6	1
Roger_SK_BORD_2005	51.22	50.0-55.3	Coop	137.233	126.8-174.5	0	1	1	2	20		SzD	9	9.3	1
Roger_SK_BORD_2005	51.22	50.0-55.3	Coop	137.233	126.8-174.5	0	1	1	2	20		SzD	10	2.5	1
Roger_SK_BORD_2005	51.22	50.0-55.3	Coop	137.233	126.8-174.5	0	1	1	2	20		SzD	11	3.6	1
Roger_SK_BORD_2005	51.22	50.0-55.3	Coop	137.233	126.8-174.5	0	1	1	2	20		SzD	12	2.4	1
Roger_SK_BORD_2005	51.22	50.0-55.3	Coop	137.233	126.8-174.5	0	1	1	2	20		SzD	13	2.2	1
Roger_SK_BORD_2005	51.22	50.0-55.3	Coop	137.233	126.8-174.5	0	1	1	2	20		SzD	14	3.6	1
Roger_SK_BORD_2005	51.22	50.0-55.3	Coop	137.233	126.8-174.5	0	1	1	2	20		SzD	15	2.3	1
Metro_SG_MIX_2008	51.27	50.0-55.3	Mixed	109.067	79.8-126.1	0	0	1	1	23.5	Yes	SzD	1	9.8	1
Metro_SG_MIX_2008	51.27	50.0-55.3	Mixed	109.067	79.8-126.1	0	0	1	1	23.5	Yes	SzD	2	17.5	1
Metro_SG_MIX_2008	51.27	50.0-55.3	Mixed	109.067	79.8-126.1	0	0	1	1	23.5	Yes	SzD	3	11.3	1
Metro_SG_MIX_2008	51.27	50.0-55.3	Mixed	109.067	79.8-126.1	0	0	1	1	23.5	Yes	SzD	4	8.9	1
Metro_SG_MIX_2008	51.27	50.0-55.3	Mixed	109.067	79.8-126.1	0	0	1	1	23.5	Yes	SzD	5	15.7	1
Metro_SG_MIX_2008	51.27	50.0-55.3	Mixed	109.067	79.8-126.1	0	0	1	1	23.5	Yes	SzD	6	8.3	1
Metro_SG_MIX_2008	51.27	50.0-55.3	Mixed	109.067	79.8-126.1	0	0	1	1	23.5	Yes	SzD	7	3.1	1
Metro_SG_MIX_2008	51.27	50.0-55.3	Mixed	109.067	79.8-126.1	0	0	1	1	23.5	Yes	SzD	8	10.3	1
Metro_SG_MIX_2008	51.27	50.0-55.3	Mixed	109.067	79.8-126.1	0	0	1	1	23.5	Yes	SzD	9	2.6	1
Metro_SG_MIX_2008	51.27	50.0-55.3	Mixed	109.067	79.8-126.1	0	0	1	1	23.5	Yes	SzD	10	4.2	1
Metro_SG_MIX_2008	51.27	50.0-55.3	Mixed	109.067	79.8-126.1	0	0	1	1	23.5	Yes	SzD	11	3	1
Metro_SG_MIX_2008	51.27	50.0-55.3	Mixed	109.067	79.8-126.1	0	0	1	1	23.5	Yes	SzD	12	4.4	1
Metro_SG_MIX_2008	51.27	50.0-55.3	Mixed	109.067	79.8-126.1	0	0	1	1	23.5	Yes	SzD	13	2.5	1
Metro_SG_MIX_2008	51.27	50.0-55.3	Mixed	109.067	79.8-126.1	0	0	1	1	23.5	Yes	SzD	14	11.6	1
Metro_SG_MIX_2008	51.27	50.0-55.3	Mixed	109.067	79.8-126.1	0	0	1	1	23.5	Yes	SzD	15	2.9	1
Fuli_UD_MIX_2003	51.47	50.0-55.3	Mixed	163.6	126.8-174.5	1	1	1	1	11.1	Yes	SzD	1	8.1	1
Fuli_UD_MIX_2003	51.47	50.0-55.3	Mixed	163.6	126.8-174.5	1	1	1	1	11.1	Yes	SzD	2	7.8	1
Fuli_UD_MIX_2003	51.47	50.0-55.3	Mixed	163.6	126.8-174.5	1	1	1	1	11.1	Yes	SzD	3	10.4	1
Fuli_UD_MIX_2003	51.47	50.0-55.3	Mixed	163.6	126.8-174.5	1	1	1	1	11.1	Yes	SzD	4	2.8	1
Fuli_UD_MIX_2003	51.47	50.0-55.3	Mixed	163.6	126.8-174.5	1	1	1	1	11.1	Yes	SzD	5	6.8	1
Fuli_UD_MIX_2003	51.47	50.0-55.3	Mixed	163.6	126.8-174.5	1	1	1	1	11.1	Yes	SzD	6	2.8	1
Fuli_UD_MIX_2003	51.47	50.0-55.3	Mixed	163.6	126.8-174.5	1	1	1	1	11.1	Yes	SzD	7	5.5	1
Fuli_UD_MIX_2003	51.47	50.0-55.3	Mixed	163.6	126.8-174.5	1	1	1	1	11.1	Yes	SzD	8	3	1
Fuli_UD_MIX_2003	51.47	50.0-55.3	Mixed	163.6	126.8-174.5	1	1	1	1	11.1	Yes	SzD	9	9.7	1
Fuli_UD_MIX_2003	51.47	50.0-55.3	Mixed	163.6	126.8-174.5	1	1	1	1	11.1	Yes	SzD	10	3.1	1
Fuli_UD_MIX_2003	51.47	50.0-55.3	Mixed	163.6	126.8-174.5	1	1	1	1	11.1	Yes	SzD	11	28.9	1
Fuli_UD_MIX_2003	51.47	50.0-55.3	Mixed	163.6	126.8-174.5	1	1	1	1	11.1	Yes	SzD	12	2.7	1
Fuli_UD_MIX_2003	51.47	50.0-55.3	Mixed	163.6	126.8-174.5	1	1	1	1	11.1	Yes	SzD	13	2.6	1
Fuli_UD_MIX_2003	51.47	50.0-55.3	Mixed	163.6	126.8-174.5	1	1	1	1	11.1	Yes	SzD	14	2.5	1
Fuli_UD_MIX_2003	51.47	50.0-55.3	Mixed	163.6	126.8-174.5	1	1	1	1	11.1	Yes	SzD	15	3.3	1
Afony_GS_MIX_2005	51.54	50.0-55.3	Mixed	138.8	126.8-174.5	0	0	2	1	13.1	No	BZs	1	7.4	1
Afony_GS_MIX_2005	51.54	50.0-55.3	Mixed	138.8	126.8-174.5	0	0	2	1	13.1	No	BZs	2	10	1
Afony_GS_MIX_2005	51.54	50.0-55.3	Mixed	138.8	126.8-174.5	0	0	2	1	13.1	No	BZs	3	6.6	1
Afony_GS_MIX_2005	51.54	50.0-55.3	Mixed	138.8	126.8-174.5	0	0	2	1	13.1	No	BZs	4	22.9	1
Afony_GS_MIX_2005	51.54	50.0-55.3	Mixed	138.8	126.8-174.5	0	0	2	1	13.1	No	BZs	5	8.7	1
Afony_GS_MIX_2005	51.54	50.0-55.3	Mixed	138.8	126.8-174.5	0	0	2	1	13.1	No	BZs	6	5.8	1
Afony_GS_MIX_2005	51.54	50.0-55.3	Mixed	138.8	126.8-174.5	0	0	2	1	13.1	No	BZs	7	20.1	1
Afony_GS_MIX_2005	51.54	50.0-55.3	Mixed	138.8	126.8-174.5	0	0	2	1	13.1	No	BZs	8	8.7	1
Afony_GS_MIX_2005	51.54	50.0-55.3	Mixed	138.8	126.8-174.5	0	0	2	1	13.1	No	BZs	9	6	1
Afony_GS_MIX_2005	51.54	50.0-55.3	Mixed	138.8	126.8-174.5	0	0	2	1	13.1	No	BZs	10	9	1
Afony_GS_MIX_2005	51.54	50.0-55.3	Mixed	138.8	126.8-174.5	0	0	2	1	13.1	No	BZs	11	5.5	1
Afony_GS_MIX_2005	51.54	50.0-55.3	Mixed	138.8	126.8-174.5	0	0	2	1	13.1	No	BZs	12	9.3	1
Afony_GS_MIX_2005	51.54	50.0-55.3	Mixed	138.8	126.8-174.5	0	0	2	1	13.1	No	BZs	13	6.8	1
Afony_GS_MIX_2005	51.54	50.0-55.3	Mixed	138.8	126.8-174.5	0	0	2	1	13.1	No	BZs	14	4.6	1
Afony_GS_MIX_2005	51.54	50.0-55.3	Mixed	138.8	126.8-174.5	0	0	2	1	13.1	No	BZs	15	6.7	1
Kope_TT_MIX_2004	52.1	50.0-55.3	Mixed	147.933	126.8-174.5	0	0	1	1	27.8	No	HV	1	5.2	1
Kope_TT_MIX_2004	52.1	50.0-55.3	Mixed	147.933	126.8-174.5	0	0	1	1	27.8	No	HV	2	4	1
Kope_TT_MIX_2004	52.1	50.0-55.3	Mixed	147.933	126.8-174.5	0	0	1	1	27.8	No	HV	3	6.5	1
Kope_TT_MIX_2004	52.1	50.0-55.3	Mixed	147.933	126.8-174.5	0	0	1	1	27.8	No	HV	4	2.8	1
Kope_TT_MIX_2004	52.1	50.0-55.3	Mixed	147.933	126.8-174.5	0	0	1	1	27.8	No	HV	5	9.6	1
Kope_TT_MIX_2004	52.1	50.0-55.3	Mixed	147.933	126.8-174.5	0	0	1	1	27.8	No	HV	6	3.7	1
Kope_TT_MIX_2004	52.1	50.0-55.3	Mixed	147.933	126.8-174.5	0	0	1	1	27.8	No	HV	7	6.7	1
Kope_TT_MIX_2004	52.1	50.0-55.3	Mixed	147.933	126.8-174.5	0	0	1	1	27.8	No	HV	8	5.8	1
Kope_TT_MIX_2004	52.1	50.0-55.3	Mixed	147.933	126.8-174.5	0	0	1	1	27.8	No	HV	9	4.1	1
Kope_TT_MIX_2004	52.1	50.0-55.3	Mixed	147.933	126.8-174.5	0	0	1	1	27.8	No	HV	10	6.1	1
Kope_TT_MIX_2004	52.1	50.0-55.3	Mixed	147.933	126.8-174.5	0	0	1	1	27.8	No	HV	11	4.8	1
Kope_TT_MIX_2004	52.1	50.0-55.3	Mixed	147.933	126.8-174.5	0	0	1	1	27.8	No	HV	12	4.8	1
Kope_TT_MIX_2004	52.1	50.0-55.3	Mixed	147.933	126.8-174.5	0	0	1	1	27.8	No	HV	13	3.3	1
Kope_TT_MIX_2004	52.1	50.0-55.3	Mixed	147.933	126.8-174.5	0	0	1	1	27.8	No	HV	14	5.1	1
Kope_TT_MIX_2004	52.1	50.0-55.3	Mixed	147.933	126.8-174.5	0	0	1	1	27.8	No	HV	15	2.7	1
Vilja_OT_AIRT_2007	52.11	50.0-55.3	Noncoop	113.233	79.8-126.1	1	0	2	1	22.6	Yes	SzD	1	43.4	1
Vilja_OT_AIRT_2007	52.11	50.0-55.3	Noncoop	113.233	79.8-126.1	1	0	2	1	22.6	Yes	SzD	2	300	0
Vilja_OT_AIRT_2007	52.11	50.0-55.3	Noncoop	113.233	79.8-126.1	1	0	2	1	22.6	Yes	SzD	3	300	0
Vilja_OT_AIRT_2007	52.11	50.0-55.3	Noncoop	113.233	79.8-126.1	1	0	2	1	22.6	Yes	SzD	4	300	0
Vilja_OT_AIRT_2007	52.11	50.0-55.3	Noncoop	113.233	79.8-126.1	1	0	2	1	22.6	Yes	SzD	5	300	0
Vilja_OT_AIRT_2007	52.11	50.0-55.3	Noncoop	113.233	79.8-126.1	1	0	2	1	22.6	Yes	SzD	6	300	0
Vilja_OT_AIRT_2007	52.11	50.0-55.3	Noncoop	113.233	79.8-126.1	1	0	2	1	22.6	Yes	SzD	7	300	0
Vilja_OT_AIRT_2007	52.11	50.0-55.3	Noncoop	113.233	79.8-126.1	1	0	2	1	22.6	Yes	SzD	8	300	0
Vilja_OT_AIRT_2007	52.11	50.0-55.3	Noncoop	113.233	79.8-126.1	1	0	2	1	22.6	Yes	SzD	9	300	0
Vilja_OT_AIRT_2007	52.11	50.0-55.3	Noncoop	113.233	79.8-126.1	1	0	2	1	22.6	Yes	SzD	10	300	0
Vilja_OT_AIRT_2007	52.11	50.0-55.3	Noncoop	113.233	79.8-126.1	1	0	2	1	22.6	Yes	SzD	11	300	0
Vilja_OT_AIRT_2007	52.11	50.0-55.3	Noncoop	113.233	79.8-126.1	1	0	2	1	22.6	Yes	SzD	12	300	0
Vilja_OT_AIRT_2007	52.11	50.0-55.3	Noncoop	113.233	79.8-126.1	1	0	2	1	22.6	Yes	SzD	13	300	0
Vilja_OT_AIRT_2007	52.11	50.0-55.3	Noncoop	113.233	79.8-126.1	1	0	2	1	22.6	Yes	SzD	14	300	0
Vilja_OT_AIRT_2007	52.11	50.0-55.3	Noncoop	113.233	79.8-126.1	1	0	2	1	22.6	Yes	SzD	15	300	0
Creas_HK_BMD_2005	52.19	50.0-55.3	Noncoop	139.867	126.8-174.5	0	0	1	1	38	Yes	SzD	1	25	1
Creas_HK_BMD_2005	52.19	50.0-55.3	Noncoop	139.867	126.8-174.5	0	0	1	1	38	Yes	SzD	2	21.6	1
Creas_HK_BMD_2005	52.19	50.0-55.3	Noncoop	139.867	126.8-174.5	0	0	1	1	38	Yes	SzD	3	33.4	1
Creas_HK_BMD_2005	52.19	50.0-55.3	Noncoop	139.867	126.8-174.5	0	0	1	1	38	Yes	SzD	4	10.7	1
Creas_HK_BMD_2005	52.19	50.0-55.3	Noncoop	139.867	126.8-174.5	0	0	1	1	38	Yes	SzD	5	37.3	1
Creas_HK_BMD_2005	52.19	50.0-55.3	Noncoop	139.867	126.8-174.5	0	0	1	1	38	Yes	SzD	6	6.7	1
Creas_HK_BMD_2005	52.19	50.0-55.3	Noncoop	139.867	126.8-174.5	0	0	1	1	38	Yes	SzD	7	4.2	1
Creas_HK_BMD_2005	52.19	50.0-55.3	Noncoop	139.867	126.8-174.5	0	0	1	1	38	Yes	SzD	8	5.9	1
Creas_HK_BMD_2005	52.19	50.0-55.3	Noncoop	139.867	126.8-174.5	0	0	1	1	38	Yes	SzD	9	2.9	1
Creas_HK_BMD_2005	52.19	50.0-55.3	Noncoop	139.867	126.8-174.5	0	0	1	1	38	Yes	SzD	10	9	1
Creas_HK_BMD_2005	52.19	50.0-55.3	Noncoop	139.867	126.8-174.5	0	0	1	1	38	Yes	SzD	11	300	0
Creas_HK_BMD_2005	52.19	50.0-55.3	Noncoop	139.867	126.8-174.5	0	0	1	1	38	Yes	SzD	12	300	0
Creas_HK_BMD_2005	52.19	50.0-55.3	Noncoop	139.867	126.8-174.5	0	0	1	1	38	Yes	SzD	13	300	0
Creas_HK_BMD_2005	52.19	50.0-55.3	Noncoop	139.867	126.8-174.5	0	0	1	1	38	Yes	SzD	14	300	0
Creas_HK_BMD_2005	52.19	50.0-55.3	Noncoop	139.867	126.8-174.5	0	0	1	1	38	Yes	SzD	15	300	0
Fruti_SS_MIX_2009	52.23	50.0-55.3	Mixed	95.667	79.8-126.1	0	1	2	1	12.5	Yes	MS	1	4.6	1
Fruti_SS_MIX_2009	52.23	50.0-55.3	Mixed	95.667	79.8-126.1	0	1	2	1	12.5	Yes	MS	2	3.3	1
Fruti_SS_MIX_2009	52.23	50.0-55.3	Mixed	95.667	79.8-126.1	0	1	2	1	12.5	Yes	MS	3	4.1	1
Fruti_SS_MIX_2009	52.23	50.0-55.3	Mixed	95.667	79.8-126.1	0	1	2	1	12.5	Yes	MS	4	3.4	1
Fruti_SS_MIX_2009	52.23	50.0-55.3	Mixed	95.667	79.8-126.1	0	1	2	1	12.5	Yes	MS	5	2	1
Fruti_SS_MIX_2009	52.23	50.0-55.3	Mixed	95.667	79.8-126.1	0	1	2	1	12.5	Yes	MS	6	9	1
Fruti_SS_MIX_2009	52.23	50.0-55.3	Mixed	95.667	79.8-126.1	0	1	2	1	12.5	Yes	MS	7	2.6	1
Fruti_SS_MIX_2009	52.23	50.0-55.3	Mixed	95.667	79.8-126.1	0	1	2	1	12.5	Yes	MS	8	2.7	1
Fruti_SS_MIX_2009	52.23	50.0-55.3	Mixed	95.667	79.8-126.1	0	1	2	1	12.5	Yes	MS	9	1.3	1
Fruti_SS_MIX_2009	52.23	50.0-55.3	Mixed	95.667	79.8-126.1	0	1	2	1	12.5	Yes	MS	10	1.8	1
Fruti_SS_MIX_2009	52.23	50.0-55.3	Mixed	95.667	79.8-126.1	0	1	2	1	12.5	Yes	MS	11	1.3	1
Fruti_SS_MIX_2009	52.23	50.0-55.3	Mixed	95.667	79.8-126.1	0	1	2	1	12.5	Yes	MS	12	1.1	1
Fruti_SS_MIX_2009	52.23	50.0-55.3	Mixed	95.667	79.8-126.1	0	1	2	1	12.5	Yes	MS	13	2.2	1
Fruti_SS_MIX_2009	52.23	50.0-55.3	Mixed	95.667	79.8-126.1	0	1	2	1	12.5	Yes	MS	14	1.5	1
Fruti_SS_MIX_2009	52.23	50.0-55.3	Mixed	95.667	79.8-126.1	0	1	2	1	12.5	Yes	MS	15	1.4	1
Kuszi_MK_MIX_2005	52.51	50.0-55.3	Mixed	143.1	126.8-174.5	0	0	2	1	25.2	No	SB	1	11.2	1
Kuszi_MK_MIX_2005	52.51	50.0-55.3	Mixed	143.1	126.8-174.5	0	0	2	1	25.2	No	SB	2	3.1	1
Kuszi_MK_MIX_2005	52.51	50.0-55.3	Mixed	143.1	126.8-174.5	0	0	2	1	25.2	No	SB	3	76.5	1
Kuszi_MK_MIX_2005	52.51	50.0-55.3	Mixed	143.1	126.8-174.5	0	0	2	1	25.2	No	SB	4	3.3	1
Kuszi_MK_MIX_2005	52.51	50.0-55.3	Mixed	143.1	126.8-174.5	0	0	2	1	25.2	No	SB	5	3.3	1
Kuszi_MK_MIX_2005	52.51	50.0-55.3	Mixed	143.1	126.8-174.5	0	0	2	1	25.2	No	SB	6	3.5	1
Kuszi_MK_MIX_2005	52.51	50.0-55.3	Mixed	143.1	126.8-174.5	0	0	2	1	25.2	No	SB	7	4.2	1
Kuszi_MK_MIX_2005	52.51	50.0-55.3	Mixed	143.1	126.8-174.5	0	0	2	1	25.2	No	SB	8	7.9	1
Kuszi_MK_MIX_2005	52.51	50.0-55.3	Mixed	143.1	126.8-174.5	0	0	2	1	25.2	No	SB	9	2.6	1
Kuszi_MK_MIX_2005	52.51	50.0-55.3	Mixed	143.1	126.8-174.5	0	0	2	1	25.2	No	SB	10	3.2	1
Kuszi_MK_MIX_2005	52.51	50.0-55.3	Mixed	143.1	126.8-174.5	0	0	2	1	25.2	No	SB	11	3.7	1
Kuszi_MK_MIX_2005	52.51	50.0-55.3	Mixed	143.1	126.8-174.5	0	0	2	1	25.2	No	SB	12	2.9	1
Kuszi_MK_MIX_2005	52.51	50.0-55.3	Mixed	143.1	126.8-174.5	0	0	2	1	25.2	No	SB	13	4.3	1
Kuszi_MK_MIX_2005	52.51	50.0-55.3	Mixed	143.1	126.8-174.5	0	0	2	1	25.2	No	SB	14	2.7	1
Kuszi_MK_MIX_2005	52.51	50.0-55.3	Mixed	143.1	126.8-174.5	0	0	2	1	25.2	No	SB	15	7.7	1
Dasa_HZ_MIX_2009	52.58	50.0-55.3	Mixed	94.9	79.8-126.1	0	0	2	1	37.9	Yes	SzD	1	8.5	1
Dasa_HZ_MIX_2009	52.58	50.0-55.3	Mixed	94.9	79.8-126.1	0	0	2	1	37.9	Yes	SzD	2	16.3	1
Dasa_HZ_MIX_2009	52.58	50.0-55.3	Mixed	94.9	79.8-126.1	0	0	2	1	37.9	Yes	SzD	3	5.8	1
Dasa_HZ_MIX_2009	52.58	50.0-55.3	Mixed	94.9	79.8-126.1	0	0	2	1	37.9	Yes	SzD	4	14.6	1
Dasa_HZ_MIX_2009	52.58	50.0-55.3	Mixed	94.9	79.8-126.1	0	0	2	1	37.9	Yes	SzD	5	7	1
Dasa_HZ_MIX_2009	52.58	50.0-55.3	Mixed	94.9	79.8-126.1	0	0	2	1	37.9	Yes	SzD	6	3.4	1
Dasa_HZ_MIX_2009	52.58	50.0-55.3	Mixed	94.9	79.8-126.1	0	0	2	1	37.9	Yes	SzD	7	6.8	1
Dasa_HZ_MIX_2009	52.58	50.0-55.3	Mixed	94.9	79.8-126.1	0	0	2	1	37.9	Yes	SzD	8	2.8	1
Dasa_HZ_MIX_2009	52.58	50.0-55.3	Mixed	94.9	79.8-126.1	0	0	2	1	37.9	Yes	SzD	9	5.7	1
Dasa_HZ_MIX_2009	52.58	50.0-55.3	Mixed	94.9	79.8-126.1	0	0	2	1	37.9	Yes	SzD	10	3.2	1
Dasa_HZ_MIX_2009	52.58	50.0-55.3	Mixed	94.9	79.8-126.1	0	0	2	1	37.9	Yes	SzD	11	4.6	1
Dasa_HZ_MIX_2009	52.58	50.0-55.3	Mixed	94.9	79.8-126.1	0	0	2	1	37.9	Yes	SzD	12	11.2	1
Dasa_HZ_MIX_2009	52.58	50.0-55.3	Mixed	94.9	79.8-126.1	0	0	2	1	37.9	Yes	SzD	13	4.6	1
Dasa_HZ_MIX_2009	52.58	50.0-55.3	Mixed	94.9	79.8-126.1	0	0	2	1	37.9	Yes	SzD	14	6.4	1
Dasa_HZ_MIX_2009	52.58	50.0-55.3	Mixed	94.9	79.8-126.1	0	0	2	1	37.9	Yes	SzD	15	2.5	1
Fuge_TD_MIX_2011	52.71	50.0-55.3	Mixed	75.7	31.4-79.4	0	0	2	1	15.1	No	EA	1	2.4	1
Fuge_TD_MIX_2011	52.71	50.0-55.3	Mixed	75.7	31.4-79.4	0	0	2	1	15.1	No	EA	2	2.2	1
Fuge_TD_MIX_2011	52.71	50.0-55.3	Mixed	75.7	31.4-79.4	0	0	2	1	15.1	No	EA	3	2.2	1
Fuge_TD_MIX_2011	52.71	50.0-55.3	Mixed	75.7	31.4-79.4	0	0	2	1	15.1	No	EA	4	3	1
Fuge_TD_MIX_2011	52.71	50.0-55.3	Mixed	75.7	31.4-79.4	0	0	2	1	15.1	No	EA	5	2.1	1
Fuge_TD_MIX_2011	52.71	50.0-55.3	Mixed	75.7	31.4-79.4	0	0	2	1	15.1	No	EA	6	1.8	1
Fuge_TD_MIX_2011	52.71	50.0-55.3	Mixed	75.7	31.4-79.4	0	0	2	1	15.1	No	EA	7	2.7	1
Fuge_TD_MIX_2011	52.71	50.0-55.3	Mixed	75.7	31.4-79.4	0	0	2	1	15.1	No	EA	8	2.1	1
Fuge_TD_MIX_2011	52.71	50.0-55.3	Mixed	75.7	31.4-79.4	0	0	2	1	15.1	No	EA	9	1.8	1
Fuge_TD_MIX_2011	52.71	50.0-55.3	Mixed	75.7	31.4-79.4	0	0	2	1	15.1	No	EA	10	2.6	1
Fuge_TD_MIX_2011	52.71	50.0-55.3	Mixed	75.7	31.4-79.4	0	0	2	1	15.1	No	EA	11	1.7	1
Fuge_TD_MIX_2011	52.71	50.0-55.3	Mixed	75.7	31.4-79.4	0	0	2	1	15.1	No	EA	12	2	1
Fuge_TD_MIX_2011	52.71	50.0-55.3	Mixed	75.7	31.4-79.4	0	0	2	1	15.1	No	EA	13	1.3	1
Fuge_TD_MIX_2011	52.71	50.0-55.3	Mixed	75.7	31.4-79.4	0	0	2	1	15.1	No	EA	14	2.3	1
Fuge_TD_MIX_2011	52.71	50.0-55.3	Mixed	75.7	31.4-79.4	0	0	2	1	15.1	No	EA	15	2.2	1
Mano_TK_MIX_2009	52.74	50.0-55.3	Mixed	96.2	79.8-126.1	0	0	2	1	24	Yes	HV	1	4.3	1
Mano_TK_MIX_2009	52.74	50.0-55.3	Mixed	96.2	79.8-126.1	0	0	2	1	24	Yes	HV	2	3.1	1
Mano_TK_MIX_2009	52.74	50.0-55.3	Mixed	96.2	79.8-126.1	0	0	2	1	24	Yes	HV	3	3.3	1
Mano_TK_MIX_2009	52.74	50.0-55.3	Mixed	96.2	79.8-126.1	0	0	2	1	24	Yes	HV	4	3.3	1
Mano_TK_MIX_2009	52.74	50.0-55.3	Mixed	96.2	79.8-126.1	0	0	2	1	24	Yes	HV	5	6.1	1
Mano_TK_MIX_2009	52.74	50.0-55.3	Mixed	96.2	79.8-126.1	0	0	2	1	24	Yes	HV	6	6.8	1
Mano_TK_MIX_2009	52.74	50.0-55.3	Mixed	96.2	79.8-126.1	0	0	2	1	24	Yes	HV	7	11.2	1
Mano_TK_MIX_2009	52.74	50.0-55.3	Mixed	96.2	79.8-126.1	0	0	2	1	24	Yes	HV	8	3.9	1
Mano_TK_MIX_2009	52.74	50.0-55.3	Mixed	96.2	79.8-126.1	0	0	2	1	24	Yes	HV	9	5.7	1
Mano_TK_MIX_2009	52.74	50.0-55.3	Mixed	96.2	79.8-126.1	0	0	2	1	24	Yes	HV	10	5.1	1
Mano_TK_MIX_2009	52.74	50.0-55.3	Mixed	96.2	79.8-126.1	0	0	2	1	24	Yes	HV	11	9.8	1
Mano_TK_MIX_2009	52.74	50.0-55.3	Mixed	96.2	79.8-126.1	0	0	2	1	24	Yes	HV	12	5.7	1
Mano_TK_MIX_2009	52.74	50.0-55.3	Mixed	96.2	79.8-126.1	0	0	2	1	24	Yes	HV	13	4.1	1
Mano_TK_MIX_2009	52.74	50.0-55.3	Mixed	96.2	79.8-126.1	0	0	2	1	24	Yes	HV	14	4.6	1
Mano_TK_MIX_2009	52.74	50.0-55.3	Mixed	96.2	79.8-126.1	0	0	2	1	24	Yes	HV	15	3.1	1
Bambi_PP_MIX_2010	53.17	50.0-55.3	Mixed	96.9	79.8-126.1	1	1	2	1	25.6		EA	1	3.5	1
Bambi_PP_MIX_2010	53.17	50.0-55.3	Mixed	96.9	79.8-126.1	1	1	2	1	25.6		EA	2	2.7	1
Bambi_PP_MIX_2010	53.17	50.0-55.3	Mixed	96.9	79.8-126.1	1	1	2	1	25.6		EA	3	5.6	1
Bambi_PP_MIX_2010	53.17	50.0-55.3	Mixed	96.9	79.8-126.1	1	1	2	1	25.6		EA	4	4.5	1
Bambi_PP_MIX_2010	53.17	50.0-55.3	Mixed	96.9	79.8-126.1	1	1	2	1	25.6		EA	5	6.4	1
Bambi_PP_MIX_2010	53.17	50.0-55.3	Mixed	96.9	79.8-126.1	1	1	2	1	25.6		EA	6	2.4	1
Bambi_PP_MIX_2010	53.17	50.0-55.3	Mixed	96.9	79.8-126.1	1	1	2	1	25.6		EA	7	12.4	1
Bambi_PP_MIX_2010	53.17	50.0-55.3	Mixed	96.9	79.8-126.1	1	1	2	1	25.6		EA	8	4.2	1
Bambi_PP_MIX_2010	53.17	50.0-55.3	Mixed	96.9	79.8-126.1	1	1	2	1	25.6		EA	9	3.4	1
Bambi_PP_MIX_2010	53.17	50.0-55.3	Mixed	96.9	79.8-126.1	1	1	2	1	25.6		EA	10	4.6	1
Bambi_PP_MIX_2010	53.17	50.0-55.3	Mixed	96.9	79.8-126.1	1	1	2	1	25.6		EA	11	3	1
Bambi_PP_MIX_2010	53.17	50.0-55.3	Mixed	96.9	79.8-126.1	1	1	2	1	25.6		EA	12	6.1	1
Bambi_PP_MIX_2010	53.17	50.0-55.3	Mixed	96.9	79.8-126.1	1	1	2	1	25.6		EA	13	5.5	1
Bambi_PP_MIX_2010	53.17	50.0-55.3	Mixed	96.9	79.8-126.1	1	1	2	1	25.6		EA	14	4.2	1
Bambi_PP_MIX_2010	53.17	50.0-55.3	Mixed	96.9	79.8-126.1	1	1	2	1	25.6		EA	15	15	1
Fulop_BF_MIX_2006	53.17	50.0-55.3	Mixed	123	79.8-126.1	1	1	1	1	32.4	Yes	BZs	1	7	1
Fulop_BF_MIX_2006	53.17	50.0-55.3	Mixed	123	79.8-126.1	1	1	1	1	32.4	Yes	BZs	2	9.3	1
Fulop_BF_MIX_2006	53.17	50.0-55.3	Mixed	123	79.8-126.1	1	1	1	1	32.4	Yes	BZs	3	7.2	1
Fulop_BF_MIX_2006	53.17	50.0-55.3	Mixed	123	79.8-126.1	1	1	1	1	32.4	Yes	BZs	4	11.6	1
Fulop_BF_MIX_2006	53.17	50.0-55.3	Mixed	123	79.8-126.1	1	1	1	1	32.4	Yes	BZs	5	3.4	1
Fulop_BF_MIX_2006	53.17	50.0-55.3	Mixed	123	79.8-126.1	1	1	1	1	32.4	Yes	BZs	6	3.8	1
Fulop_BF_MIX_2006	53.17	50.0-55.3	Mixed	123	79.8-126.1	1	1	1	1	32.4	Yes	BZs	7	3.7	1
Fulop_BF_MIX_2006	53.17	50.0-55.3	Mixed	123	79.8-126.1	1	1	1	1	32.4	Yes	BZs	8	9.5	1
Fulop_BF_MIX_2006	53.17	50.0-55.3	Mixed	123	79.8-126.1	1	1	1	1	32.4	Yes	BZs	9	4.8	1
Fulop_BF_MIX_2006	53.17	50.0-55.3	Mixed	123	79.8-126.1	1	1	1	1	32.4	Yes	BZs	10	5	1
Fulop_BF_MIX_2006	53.17	50.0-55.3	Mixed	123	79.8-126.1	1	1	1	1	32.4	Yes	BZs	11	3.1	1
Fulop_BF_MIX_2006	53.17	50.0-55.3	Mixed	123	79.8-126.1	1	1	1	1	32.4	Yes	BZs	12	5.6	1
Fulop_BF_MIX_2006	53.17	50.0-55.3	Mixed	123	79.8-126.1	1	1	1	1	32.4	Yes	BZs	13	5.1	1
Fulop_BF_MIX_2006	53.17	50.0-55.3	Mixed	123	79.8-126.1	1	1	1	1	32.4	Yes	BZs	14	8.7	1
Fulop_BF_MIX_2006	53.17	50.0-55.3	Mixed	123	79.8-126.1	1	1	1	1	32.4	Yes	BZs	15	4.4	1
Sunny_TSI_MIX_2014	53.52	50.0-55.3	Mixed	36.5	31.4-79.4	1	1	2	1	22.4	Yes	BZs	1	2.7	1
Sunny_TSI_MIX_2014	53.52	50.0-55.3	Mixed	36.5	31.4-79.4	1	1	2	1	22.4	Yes	BZs	2	3	1
Sunny_TSI_MIX_2014	53.52	50.0-55.3	Mixed	36.5	31.4-79.4	1	1	2	1	22.4	Yes	BZs	3	2.2	1
Sunny_TSI_MIX_2014	53.52	50.0-55.3	Mixed	36.5	31.4-79.4	1	1	2	1	22.4	Yes	BZs	4	2.5	1
Sunny_TSI_MIX_2014	53.52	50.0-55.3	Mixed	36.5	31.4-79.4	1	1	2	1	22.4	Yes	BZs	5	2.5	1
Sunny_TSI_MIX_2014	53.52	50.0-55.3	Mixed	36.5	31.4-79.4	1	1	2	1	22.4	Yes	BZs	6	3.6	1
Sunny_TSI_MIX_2014	53.52	50.0-55.3	Mixed	36.5	31.4-79.4	1	1	2	1	22.4	Yes	BZs	7	9.4	1
Sunny_TSI_MIX_2014	53.52	50.0-55.3	Mixed	36.5	31.4-79.4	1	1	2	1	22.4	Yes	BZs	8	2.1	1
Sunny_TSI_MIX_2014	53.52	50.0-55.3	Mixed	36.5	31.4-79.4	1	1	2	1	22.4	Yes	BZs	9	5	1
Sunny_TSI_MIX_2014	53.52	50.0-55.3	Mixed	36.5	31.4-79.4	1	1	2	1	22.4	Yes	BZs	10	6.5	1
Sunny_TSI_MIX_2014	53.52	50.0-55.3	Mixed	36.5	31.4-79.4	1	1	2	1	22.4	Yes	BZs	11	5.8	1
Sunny_TSI_MIX_2014	53.52	50.0-55.3	Mixed	36.5	31.4-79.4	1	1	2	1	22.4	Yes	BZs	12	1.7	1
Sunny_TSI_MIX_2014	53.52	50.0-55.3	Mixed	36.5	31.4-79.4	1	1	2	1	22.4	Yes	BZs	13	3.8	1
Sunny_TSI_MIX_2014	53.52	50.0-55.3	Mixed	36.5	31.4-79.4	1	1	2	1	22.4	Yes	BZs	14	1.7	1
Sunny_TSI_MIX_2014	53.52	50.0-55.3	Mixed	36.5	31.4-79.4	1	1	2	1	22.4	Yes	BZs	15	4.5	1
Zserb_VP_MIX_2008	53.56	50.0-55.3	Mixed	108.367	79.8-126.1	0	1	1	1	8.4	No	BZs	1	5.4	1
Zserb_VP_MIX_2008	53.56	50.0-55.3	Mixed	108.367	79.8-126.1	0	1	1	1	8.4	No	BZs	2	10.8	1
Zserb_VP_MIX_2008	53.56	50.0-55.3	Mixed	108.367	79.8-126.1	0	1	1	1	8.4	No	BZs	3	2.4	1
Zserb_VP_MIX_2008	53.56	50.0-55.3	Mixed	108.367	79.8-126.1	0	1	1	1	8.4	No	BZs	4	2.5	1
Zserb_VP_MIX_2008	53.56	50.0-55.3	Mixed	108.367	79.8-126.1	0	1	1	1	8.4	No	BZs	5	4.4	1
Zserb_VP_MIX_2008	53.56	50.0-55.3	Mixed	108.367	79.8-126.1	0	1	1	1	8.4	No	BZs	6	4.7	1
Zserb_VP_MIX_2008	53.56	50.0-55.3	Mixed	108.367	79.8-126.1	0	1	1	1	8.4	No	BZs	7	4.4	1
Zserb_VP_MIX_2008	53.56	50.0-55.3	Mixed	108.367	79.8-126.1	0	1	1	1	8.4	No	BZs	8	6.8	1
Zserb_VP_MIX_2008	53.56	50.0-55.3	Mixed	108.367	79.8-126.1	0	1	1	1	8.4	No	BZs	9	5.3	1
Zserb_VP_MIX_2008	53.56	50.0-55.3	Mixed	108.367	79.8-126.1	0	1	1	1	8.4	No	BZs	10	6.2	1
Zserb_VP_MIX_2008	53.56	50.0-55.3	Mixed	108.367	79.8-126.1	0	1	1	1	8.4	No	BZs	11	2.5	1
Zserb_VP_MIX_2008	53.56	50.0-55.3	Mixed	108.367	79.8-126.1	0	1	1	1	8.4	No	BZs	12	2.1	1
Zserb_VP_MIX_2008	53.56	50.0-55.3	Mixed	108.367	79.8-126.1	0	1	1	1	8.4	No	BZs	13	2.7	1
Zserb_VP_MIX_2008	53.56	50.0-55.3	Mixed	108.367	79.8-126.1	0	1	1	1	8.4	No	BZs	14	2.5	1
Zserb_VP_MIX_2008	53.56	50.0-55.3	Mixed	108.367	79.8-126.1	0	1	1	1	8.4	No	BZs	15	5.6	1
Mazsi_TD_MIX_2011	53.7	50.0-55.3	Mixed	75.633	31.4-79.4	0	1	2	1	19.8	Yes	BZs	1	3.8	1
Mazsi_TD_MIX_2011	53.7	50.0-55.3	Mixed	75.633	31.4-79.4	0	1	2	1	19.8	Yes	BZs	2	2.5	1
Mazsi_TD_MIX_2011	53.7	50.0-55.3	Mixed	75.633	31.4-79.4	0	1	2	1	19.8	Yes	BZs	3	1.5	1
Mazsi_TD_MIX_2011	53.7	50.0-55.3	Mixed	75.633	31.4-79.4	0	1	2	1	19.8	Yes	BZs	4	2.5	1
Mazsi_TD_MIX_2011	53.7	50.0-55.3	Mixed	75.633	31.4-79.4	0	1	2	1	19.8	Yes	BZs	5	2.5	1
Mazsi_TD_MIX_2011	53.7	50.0-55.3	Mixed	75.633	31.4-79.4	0	1	2	1	19.8	Yes	BZs	6	2	1
Mazsi_TD_MIX_2011	53.7	50.0-55.3	Mixed	75.633	31.4-79.4	0	1	2	1	19.8	Yes	BZs	7	1.5	1
Mazsi_TD_MIX_2011	53.7	50.0-55.3	Mixed	75.633	31.4-79.4	0	1	2	1	19.8	Yes	BZs	8	2.9	1
Mazsi_TD_MIX_2011	53.7	50.0-55.3	Mixed	75.633	31.4-79.4	0	1	2	1	19.8	Yes	BZs	9	1.9	1
Mazsi_TD_MIX_2011	53.7	50.0-55.3	Mixed	75.633	31.4-79.4	0	1	2	1	19.8	Yes	BZs	10	1.8	1
Mazsi_TD_MIX_2011	53.7	50.0-55.3	Mixed	75.633	31.4-79.4	0	1	2	1	19.8	Yes	BZs	11	1.9	1
Mazsi_TD_MIX_2011	53.7	50.0-55.3	Mixed	75.633	31.4-79.4	0	1	2	1	19.8	Yes	BZs	12	1.9	1
Mazsi_TD_MIX_2011	53.7	50.0-55.3	Mixed	75.633	31.4-79.4	0	1	2	1	19.8	Yes	BZs	13	2	1
Mazsi_TD_MIX_2011	53.7	50.0-55.3	Mixed	75.633	31.4-79.4	0	1	2	1	19.8	Yes	BZs	14	2.2	1
Mazsi_TD_MIX_2011	53.7	50.0-55.3	Mixed	75.633	31.4-79.4	0	1	2	1	19.8	Yes	BZs	15	2.1	1
Tasli_BA_MIX_2006	53.75	50.0-55.3	Mixed	122.633	79.8-126.1	1	0	2	1	14.4	Yes	BZs	1	13.2	1
Tasli_BA_MIX_2006	53.75	50.0-55.3	Mixed	122.633	79.8-126.1	1	0	2	1	14.4	Yes	BZs	2	16.2	1
Tasli_BA_MIX_2006	53.75	50.0-55.3	Mixed	122.633	79.8-126.1	1	0	2	1	14.4	Yes	BZs	3	10.4	1
Tasli_BA_MIX_2006	53.75	50.0-55.3	Mixed	122.633	79.8-126.1	1	0	2	1	14.4	Yes	BZs	4	2.5	1
Tasli_BA_MIX_2006	53.75	50.0-55.3	Mixed	122.633	79.8-126.1	1	0	2	1	14.4	Yes	BZs	5	2.1	1
Tasli_BA_MIX_2006	53.75	50.0-55.3	Mixed	122.633	79.8-126.1	1	0	2	1	14.4	Yes	BZs	6	10.3	1
Tasli_BA_MIX_2006	53.75	50.0-55.3	Mixed	122.633	79.8-126.1	1	0	2	1	14.4	Yes	BZs	7	10.3	1
Tasli_BA_MIX_2006	53.75	50.0-55.3	Mixed	122.633	79.8-126.1	1	0	2	1	14.4	Yes	BZs	8	3.2	1
Tasli_BA_MIX_2006	53.75	50.0-55.3	Mixed	122.633	79.8-126.1	1	0	2	1	14.4	Yes	BZs	9	2.8	1
Tasli_BA_MIX_2006	53.75	50.0-55.3	Mixed	122.633	79.8-126.1	1	0	2	1	14.4	Yes	BZs	10	5.5	1
Tasli_BA_MIX_2006	53.75	50.0-55.3	Mixed	122.633	79.8-126.1	1	0	2	1	14.4	Yes	BZs	11	5.5	1
Tasli_BA_MIX_2006	53.75	50.0-55.3	Mixed	122.633	79.8-126.1	1	0	2	1	14.4	Yes	BZs	12	5.8	1
Tasli_BA_MIX_2006	53.75	50.0-55.3	Mixed	122.633	79.8-126.1	1	0	2	1	14.4	Yes	BZs	13	5.8	1
Tasli_BA_MIX_2006	53.75	50.0-55.3	Mixed	122.633	79.8-126.1	1	0	2	1	14.4	Yes	BZs	14	3	1
Tasli_BA_MIX_2006	53.75	50.0-55.3	Mixed	122.633	79.8-126.1	1	0	2	1	14.4	Yes	BZs	15	5.5	1
Balu_MD_MIX_2011	53.79	50.0-55.3	Mixed	73.267	31.4-79.4	1	0	1	1	28	Yes	DA	1	174.1	1
Balu_MD_MIX_2011	53.79	50.0-55.3	Mixed	73.267	31.4-79.4	1	0	1	1	28	Yes	DA	2	21.3	1
Balu_MD_MIX_2011	53.79	50.0-55.3	Mixed	73.267	31.4-79.4	1	0	1	1	28	Yes	DA	3	300	0
Balu_MD_MIX_2011	53.79	50.0-55.3	Mixed	73.267	31.4-79.4	1	0	1	1	28	Yes	DA	4	300	0
Balu_MD_MIX_2011	53.79	50.0-55.3	Mixed	73.267	31.4-79.4	1	0	1	1	28	Yes	DA	5	300	0
Balu_MD_MIX_2011	53.79	50.0-55.3	Mixed	73.267	31.4-79.4	1	0	1	1	28	Yes	DA	6	300	0
Balu_MD_MIX_2011	53.79	50.0-55.3	Mixed	73.267	31.4-79.4	1	0	1	1	28	Yes	DA	7	300	0
Balu_MD_MIX_2011	53.79	50.0-55.3	Mixed	73.267	31.4-79.4	1	0	1	1	28	Yes	DA	8	300	0
Balu_MD_MIX_2011	53.79	50.0-55.3	Mixed	73.267	31.4-79.4	1	0	1	1	28	Yes	DA	9	300	0
Balu_MD_MIX_2011	53.79	50.0-55.3	Mixed	73.267	31.4-79.4	1	0	1	1	28	Yes	DA	10	300	0
Balu_MD_MIX_2011	53.79	50.0-55.3	Mixed	73.267	31.4-79.4	1	0	1	1	28	Yes	DA	11	300	0
Balu_MD_MIX_2011	53.79	50.0-55.3	Mixed	73.267	31.4-79.4	1	0	1	1	28	Yes	DA	12	300	0
Balu_MD_MIX_2011	53.79	50.0-55.3	Mixed	73.267	31.4-79.4	1	0	1	1	28	Yes	DA	13	300	0
Balu_MD_MIX_2011	53.79	50.0-55.3	Mixed	73.267	31.4-79.4	1	0	1	1	28	Yes	DA	14	300	0
Balu_MD_MIX_2011	53.79	50.0-55.3	Mixed	73.267	31.4-79.4	1	0	1	1	28	Yes	DA	15	300	0
Mixi_NT_MIX_2014	53.86	50.0-55.3	Mixed	39.1	31.4-79.4	1	1	2	1	27	No	HV	1	4.6	1
Mixi_NT_MIX_2014	53.86	50.0-55.3	Mixed	39.1	31.4-79.4	1	1	2	1	27	No	HV	2	3.3	1
Mixi_NT_MIX_2014	53.86	50.0-55.3	Mixed	39.1	31.4-79.4	1	1	2	1	27	No	HV	3	2.2	1
Mixi_NT_MIX_2014	53.86	50.0-55.3	Mixed	39.1	31.4-79.4	1	1	2	1	27	No	HV	4	3.9	1
Mixi_NT_MIX_2014	53.86	50.0-55.3	Mixed	39.1	31.4-79.4	1	1	2	1	27	No	HV	5	2	1
Mixi_NT_MIX_2014	53.86	50.0-55.3	Mixed	39.1	31.4-79.4	1	1	2	1	27	No	HV	6	2.6	1
Mixi_NT_MIX_2014	53.86	50.0-55.3	Mixed	39.1	31.4-79.4	1	1	2	1	27	No	HV	7	2.1	1
Mixi_NT_MIX_2014	53.86	50.0-55.3	Mixed	39.1	31.4-79.4	1	1	2	1	27	No	HV	8	2.2	1
Mixi_NT_MIX_2014	53.86	50.0-55.3	Mixed	39.1	31.4-79.4	1	1	2	1	27	No	HV	9	2.9	1
Mixi_NT_MIX_2014	53.86	50.0-55.3	Mixed	39.1	31.4-79.4	1	1	2	1	27	No	HV	10	2.5	1
Mixi_NT_MIX_2014	53.86	50.0-55.3	Mixed	39.1	31.4-79.4	1	1	2	1	27	No	HV	11	4	1
Mixi_NT_MIX_2014	53.86	50.0-55.3	Mixed	39.1	31.4-79.4	1	1	2	1	27	No	HV	12	3.3	1
Mixi_NT_MIX_2014	53.86	50.0-55.3	Mixed	39.1	31.4-79.4	1	1	2	1	27	No	HV	13	2.7	1
Mixi_NT_MIX_2014	53.86	50.0-55.3	Mixed	39.1	31.4-79.4	1	1	2	1	27	No	HV	14	3.8	1
Mixi_NT_MIX_2014	53.86	50.0-55.3	Mixed	39.1	31.4-79.4	1	1	2	1	27	No	HV	15	3.2	1
Alec_SJ_MIX_2006	53.89	50.0-55.3	Coop	126.133	79.8-126.1	1	1	1	2	31.3	Yes	BZs	1	3.4	1
Alec_SJ_MIX_2006	53.89	50.0-55.3	Coop	126.133	79.8-126.1	1	1	1	2	31.3	Yes	BZs	2	6.9	1
Alec_SJ_MIX_2006	53.89	50.0-55.3	Coop	126.133	79.8-126.1	1	1	1	2	31.3	Yes	BZs	3	4	1
Alec_SJ_MIX_2006	53.89	50.0-55.3	Coop	126.133	79.8-126.1	1	1	1	2	31.3	Yes	BZs	4	2.4	1
Alec_SJ_MIX_2006	53.89	50.0-55.3	Coop	126.133	79.8-126.1	1	1	1	2	31.3	Yes	BZs	5	2.8	1
Alec_SJ_MIX_2006	53.89	50.0-55.3	Coop	126.133	79.8-126.1	1	1	1	2	31.3	Yes	BZs	6	4.3	1
Alec_SJ_MIX_2006	53.89	50.0-55.3	Coop	126.133	79.8-126.1	1	1	1	2	31.3	Yes	BZs	7	4.1	1
Alec_SJ_MIX_2006	53.89	50.0-55.3	Coop	126.133	79.8-126.1	1	1	1	2	31.3	Yes	BZs	8	4.7	1
Alec_SJ_MIX_2006	53.89	50.0-55.3	Coop	126.133	79.8-126.1	1	1	1	2	31.3	Yes	BZs	9	8.5	1
Alec_SJ_MIX_2006	53.89	50.0-55.3	Coop	126.133	79.8-126.1	1	1	1	2	31.3	Yes	BZs	10	10.5	1
Alec_SJ_MIX_2006	53.89	50.0-55.3	Coop	126.133	79.8-126.1	1	1	1	2	31.3	Yes	BZs	11	3.2	1
Alec_SJ_MIX_2006	53.89	50.0-55.3	Coop	126.133	79.8-126.1	1	1	1	2	31.3	Yes	BZs	12	9.9	1
Alec_SJ_MIX_2006	53.89	50.0-55.3	Coop	126.133	79.8-126.1	1	1	1	2	31.3	Yes	BZs	13	4.2	1
Alec_SJ_MIX_2006	53.89	50.0-55.3	Coop	126.133	79.8-126.1	1	1	1	2	31.3	Yes	BZs	14	5.2	1
Alec_SJ_MIX_2006	53.89	50.0-55.3	Coop	126.133	79.8-126.1	1	1	1	2	31.3	Yes	BZs	15	2.6	1
Dexte_FB_MIX_2008	54.11	50.0-55.3	Mixed	98.733	79.8-126.1	0	1	1	1	30	No	MS	1	12.7	1
Dexte_FB_MIX_2008	54.11	50.0-55.3	Mixed	98.733	79.8-126.1	0	1	1	1	30	No	MS	2	3.1	1
Dexte_FB_MIX_2008	54.11	50.0-55.3	Mixed	98.733	79.8-126.1	0	1	1	1	30	No	MS	3	3.8	1
Dexte_FB_MIX_2008	54.11	50.0-55.3	Mixed	98.733	79.8-126.1	0	1	1	1	30	No	MS	4	12.5	1
Dexte_FB_MIX_2008	54.11	50.0-55.3	Mixed	98.733	79.8-126.1	0	1	1	1	30	No	MS	5	9.1	1
Dexte_FB_MIX_2008	54.11	50.0-55.3	Mixed	98.733	79.8-126.1	0	1	1	1	30	No	MS	6	5.3	1
Dexte_FB_MIX_2008	54.11	50.0-55.3	Mixed	98.733	79.8-126.1	0	1	1	1	30	No	MS	7	5	1
Dexte_FB_MIX_2008	54.11	50.0-55.3	Mixed	98.733	79.8-126.1	0	1	1	1	30	No	MS	8	12.7	1
Dexte_FB_MIX_2008	54.11	50.0-55.3	Mixed	98.733	79.8-126.1	0	1	1	1	30	No	MS	9	15	1
Dexte_FB_MIX_2008	54.11	50.0-55.3	Mixed	98.733	79.8-126.1	0	1	1	1	30	No	MS	10	8.4	1
Dexte_FB_MIX_2008	54.11	50.0-55.3	Mixed	98.733	79.8-126.1	0	1	1	1	30	No	MS	11	11	1
Dexte_FB_MIX_2008	54.11	50.0-55.3	Mixed	98.733	79.8-126.1	0	1	1	1	30	No	MS	12	16.8	1
Dexte_FB_MIX_2008	54.11	50.0-55.3	Mixed	98.733	79.8-126.1	0	1	1	1	30	No	MS	13	4.1	1
Dexte_FB_MIX_2008	54.11	50.0-55.3	Mixed	98.733	79.8-126.1	0	1	1	1	30	No	MS	14	4.4	1
Dexte_FB_MIX_2008	54.11	50.0-55.3	Mixed	98.733	79.8-126.1	0	1	1	1	30	No	MS	15	4.2	1
Bodor_SS_MIX_2005	54.31	50.0-55.3	Mixed	140.467	126.8-174.5	1	0	1	1	24.3	Yes	MS	1	2.6	1
Bodor_SS_MIX_2005	54.31	50.0-55.3	Mixed	140.467	126.8-174.5	1	0	1	1	24.3	Yes	MS	2	2.3	1
Bodor_SS_MIX_2005	54.31	50.0-55.3	Mixed	140.467	126.8-174.5	1	0	1	1	24.3	Yes	MS	3	2.3	1
Bodor_SS_MIX_2005	54.31	50.0-55.3	Mixed	140.467	126.8-174.5	1	0	1	1	24.3	Yes	MS	4	2	1
Bodor_SS_MIX_2005	54.31	50.0-55.3	Mixed	140.467	126.8-174.5	1	0	1	1	24.3	Yes	MS	5	4.1	1
Bodor_SS_MIX_2005	54.31	50.0-55.3	Mixed	140.467	126.8-174.5	1	0	1	1	24.3	Yes	MS	6	2.4	1
Bodor_SS_MIX_2005	54.31	50.0-55.3	Mixed	140.467	126.8-174.5	1	0	1	1	24.3	Yes	MS	7	2.9	1
Bodor_SS_MIX_2005	54.31	50.0-55.3	Mixed	140.467	126.8-174.5	1	0	1	1	24.3	Yes	MS	8	3.9	1
Bodor_SS_MIX_2005	54.31	50.0-55.3	Mixed	140.467	126.8-174.5	1	0	1	1	24.3	Yes	MS	9	3.4	1
Bodor_SS_MIX_2005	54.31	50.0-55.3	Mixed	140.467	126.8-174.5	1	0	1	1	24.3	Yes	MS	10	2.7	1
Bodor_SS_MIX_2005	54.31	50.0-55.3	Mixed	140.467	126.8-174.5	1	0	1	1	24.3	Yes	MS	11	2.6	1
Bodor_SS_MIX_2005	54.31	50.0-55.3	Mixed	140.467	126.8-174.5	1	0	1	1	24.3	Yes	MS	12	2.8	1
Bodor_SS_MIX_2005	54.31	50.0-55.3	Mixed	140.467	126.8-174.5	1	0	1	1	24.3	Yes	MS	13	2.5	1
Bodor_SS_MIX_2005	54.31	50.0-55.3	Mixed	140.467	126.8-174.5	1	0	1	1	24.3	Yes	MS	14	3.1	1
Bodor_SS_MIX_2005	54.31	50.0-55.3	Mixed	140.467	126.8-174.5	1	0	1	1	24.3	Yes	MS	15	2.6	1
Moric_NJ_BORD_2004	54.32	50.0-55.3	Coop	150.767	126.8-174.5	0	0	1	1	18.4	Yes	SB	1	24.7	1
Moric_NJ_BORD_2004	54.32	50.0-55.3	Coop	150.767	126.8-174.5	0	0	1	1	18.4	Yes	SB	2	11.3	1
Moric_NJ_BORD_2004	54.32	50.0-55.3	Coop	150.767	126.8-174.5	0	0	1	1	18.4	Yes	SB	3	9.4	1
Moric_NJ_BORD_2004	54.32	50.0-55.3	Coop	150.767	126.8-174.5	0	0	1	1	18.4	Yes	SB	4	13.7	1
Moric_NJ_BORD_2004	54.32	50.0-55.3	Coop	150.767	126.8-174.5	0	0	1	1	18.4	Yes	SB	5	11.9	1
Moric_NJ_BORD_2004	54.32	50.0-55.3	Coop	150.767	126.8-174.5	0	0	1	1	18.4	Yes	SB	6	7.3	1
Moric_NJ_BORD_2004	54.32	50.0-55.3	Coop	150.767	126.8-174.5	0	0	1	1	18.4	Yes	SB	7	5	1
Moric_NJ_BORD_2004	54.32	50.0-55.3	Coop	150.767	126.8-174.5	0	0	1	1	18.4	Yes	SB	8	300	0
Moric_NJ_BORD_2004	54.32	50.0-55.3	Coop	150.767	126.8-174.5	0	0	1	1	18.4	Yes	SB	9	300	0
Moric_NJ_BORD_2004	54.32	50.0-55.3	Coop	150.767	126.8-174.5	0	0	1	1	18.4	Yes	SB	10	300	0
Moric_NJ_BORD_2004	54.32	50.0-55.3	Coop	150.767	126.8-174.5	0	0	1	1	18.4	Yes	SB	11	300	0
Moric_NJ_BORD_2004	54.32	50.0-55.3	Coop	150.767	126.8-174.5	0	0	1	1	18.4	Yes	SB	12	300	0
Moric_NJ_BORD_2004	54.32	50.0-55.3	Coop	150.767	126.8-174.5	0	0	1	1	18.4	Yes	SB	13	300	0
Moric_NJ_BORD_2004	54.32	50.0-55.3	Coop	150.767	126.8-174.5	0	0	1	1	18.4	Yes	SB	14	300	0
Moric_NJ_BORD_2004	54.32	50.0-55.3	Coop	150.767	126.8-174.5	0	0	1	1	18.4	Yes	SB	15	300	0
Dolor_SZ_MIX_2014	54.36	50.0-55.3	Mixed	42.467	31.4-79.4	0	0	2	1	11.1	Yes	SB	1	3.7	1
Dolor_SZ_MIX_2014	54.36	50.0-55.3	Mixed	42.467	31.4-79.4	0	0	2	1	11.1	Yes	SB	2	2.7	1
Dolor_SZ_MIX_2014	54.36	50.0-55.3	Mixed	42.467	31.4-79.4	0	0	2	1	11.1	Yes	SB	3	2	1
Dolor_SZ_MIX_2014	54.36	50.0-55.3	Mixed	42.467	31.4-79.4	0	0	2	1	11.1	Yes	SB	4	2.8	1
Dolor_SZ_MIX_2014	54.36	50.0-55.3	Mixed	42.467	31.4-79.4	0	0	2	1	11.1	Yes	SB	5	2.3	1
Dolor_SZ_MIX_2014	54.36	50.0-55.3	Mixed	42.467	31.4-79.4	0	0	2	1	11.1	Yes	SB	6	2.8	1
Dolor_SZ_MIX_2014	54.36	50.0-55.3	Mixed	42.467	31.4-79.4	0	0	2	1	11.1	Yes	SB	7	3.1	1
Dolor_SZ_MIX_2014	54.36	50.0-55.3	Mixed	42.467	31.4-79.4	0	0	2	1	11.1	Yes	SB	8	3.5	1
Dolor_SZ_MIX_2014	54.36	50.0-55.3	Mixed	42.467	31.4-79.4	0	0	2	1	11.1	Yes	SB	9	3.1	1
Dolor_SZ_MIX_2014	54.36	50.0-55.3	Mixed	42.467	31.4-79.4	0	0	2	1	11.1	Yes	SB	10	4.8	1
Dolor_SZ_MIX_2014	54.36	50.0-55.3	Mixed	42.467	31.4-79.4	0	0	2	1	11.1	Yes	SB	11	2.6	1
Dolor_SZ_MIX_2014	54.36	50.0-55.3	Mixed	42.467	31.4-79.4	0	0	2	1	11.1	Yes	SB	12	2.8	1
Dolor_SZ_MIX_2014	54.36	50.0-55.3	Mixed	42.467	31.4-79.4	0	0	2	1	11.1	Yes	SB	13	3.7	1
Dolor_SZ_MIX_2014	54.36	50.0-55.3	Mixed	42.467	31.4-79.4	0	0	2	1	11.1	Yes	SB	14	3.5	1
Dolor_SZ_MIX_2014	54.36	50.0-55.3	Mixed	42.467	31.4-79.4	0	0	2	1	11.1	Yes	SB	15	6.6	1
Koda_CB_HUSK_2014	54.49	50.0-55.3	Noncoop	40.3	31.4-79.4	1	1	1	2	22.1		BZs	1	33.9	1
Koda_CB_HUSK_2014	54.49	50.0-55.3	Noncoop	40.3	31.4-79.4	1	1	1	2	22.1		BZs	2	5.2	1
Koda_CB_HUSK_2014	54.49	50.0-55.3	Noncoop	40.3	31.4-79.4	1	1	1	2	22.1		BZs	3	28.9	1
Koda_CB_HUSK_2014	54.49	50.0-55.3	Noncoop	40.3	31.4-79.4	1	1	1	2	22.1		BZs	4	56.4	1
Koda_CB_HUSK_2014	54.49	50.0-55.3	Noncoop	40.3	31.4-79.4	1	1	1	2	22.1		BZs	5	3.1	1
Koda_CB_HUSK_2014	54.49	50.0-55.3	Noncoop	40.3	31.4-79.4	1	1	1	2	22.1		BZs	6	20.8	1
Koda_CB_HUSK_2014	54.49	50.0-55.3	Noncoop	40.3	31.4-79.4	1	1	1	2	22.1		BZs	7	3.9	1
Koda_CB_HUSK_2014	54.49	50.0-55.3	Noncoop	40.3	31.4-79.4	1	1	1	2	22.1		BZs	8	3.6	1
Koda_CB_HUSK_2014	54.49	50.0-55.3	Noncoop	40.3	31.4-79.4	1	1	1	2	22.1		BZs	9	9.7	1
Koda_CB_HUSK_2014	54.49	50.0-55.3	Noncoop	40.3	31.4-79.4	1	1	1	2	22.1		BZs	10	17.1	1
Koda_CB_HUSK_2014	54.49	50.0-55.3	Noncoop	40.3	31.4-79.4	1	1	1	2	22.1		BZs	11	10.4	1
Koda_CB_HUSK_2014	54.49	50.0-55.3	Noncoop	40.3	31.4-79.4	1	1	1	2	22.1		BZs	12	3.1	1
Koda_CB_HUSK_2014	54.49	50.0-55.3	Noncoop	40.3	31.4-79.4	1	1	1	2	22.1		BZs	13	4.8	1
Koda_CB_HUSK_2014	54.49	50.0-55.3	Noncoop	40.3	31.4-79.4	1	1	1	2	22.1		BZs	14	22.3	1
Koda_CB_HUSK_2014	54.49	50.0-55.3	Noncoop	40.3	31.4-79.4	1	1	1	2	22.1		BZs	15	2	1
Lupit_HK_BORD_2006	54.52	50.0-55.3	Coop	122.6	79.8-126.1	1	1	2	1	18.1	Yes	SzD	1	4.4	1
Lupit_HK_BORD_2006	54.52	50.0-55.3	Coop	122.6	79.8-126.1	1	1	2	1	18.1	Yes	SzD	2	8.7	1
Lupit_HK_BORD_2006	54.52	50.0-55.3	Coop	122.6	79.8-126.1	1	1	2	1	18.1	Yes	SzD	3	3.8	1
Lupit_HK_BORD_2006	54.52	50.0-55.3	Coop	122.6	79.8-126.1	1	1	2	1	18.1	Yes	SzD	4	4.5	1
Lupit_HK_BORD_2006	54.52	50.0-55.3	Coop	122.6	79.8-126.1	1	1	2	1	18.1	Yes	SzD	5	5.1	1
Lupit_HK_BORD_2006	54.52	50.0-55.3	Coop	122.6	79.8-126.1	1	1	2	1	18.1	Yes	SzD	6	4.1	1
Lupit_HK_BORD_2006	54.52	50.0-55.3	Coop	122.6	79.8-126.1	1	1	2	1	18.1	Yes	SzD	7	4	1
Lupit_HK_BORD_2006	54.52	50.0-55.3	Coop	122.6	79.8-126.1	1	1	2	1	18.1	Yes	SzD	8	4.9	1
Lupit_HK_BORD_2006	54.52	50.0-55.3	Coop	122.6	79.8-126.1	1	1	2	1	18.1	Yes	SzD	9	6	1
Lupit_HK_BORD_2006	54.52	50.0-55.3	Coop	122.6	79.8-126.1	1	1	2	1	18.1	Yes	SzD	10	7.2	1
Lupit_HK_BORD_2006	54.52	50.0-55.3	Coop	122.6	79.8-126.1	1	1	2	1	18.1	Yes	SzD	11	6.9	1
Lupit_HK_BORD_2006	54.52	50.0-55.3	Coop	122.6	79.8-126.1	1	1	2	1	18.1	Yes	SzD	12	5	1
Lupit_HK_BORD_2006	54.52	50.0-55.3	Coop	122.6	79.8-126.1	1	1	2	1	18.1	Yes	SzD	13	3.4	1
Lupit_HK_BORD_2006	54.52	50.0-55.3	Coop	122.6	79.8-126.1	1	1	2	1	18.1	Yes	SzD	14	6.8	1
Lupit_HK_BORD_2006	54.52	50.0-55.3	Coop	122.6	79.8-126.1	1	1	2	1	18.1	Yes	SzD	15	4.3	1
Viola_GT_MIX_2014	54.55	50.0-55.3	Mixed	41.8	31.4-79.4	1	1	2	1	17.7	Yes	BZs	1	2.3	1
Viola_GT_MIX_2014	54.55	50.0-55.3	Mixed	41.8	31.4-79.4	1	1	2	1	17.7	Yes	BZs	2	2.2	1
Viola_GT_MIX_2014	54.55	50.0-55.3	Mixed	41.8	31.4-79.4	1	1	2	1	17.7	Yes	BZs	3	3.1	1
Viola_GT_MIX_2014	54.55	50.0-55.3	Mixed	41.8	31.4-79.4	1	1	2	1	17.7	Yes	BZs	4	2	1
Viola_GT_MIX_2014	54.55	50.0-55.3	Mixed	41.8	31.4-79.4	1	1	2	1	17.7	Yes	BZs	5	1.5	1
Viola_GT_MIX_2014	54.55	50.0-55.3	Mixed	41.8	31.4-79.4	1	1	2	1	17.7	Yes	BZs	6	2.5	1
Viola_GT_MIX_2014	54.55	50.0-55.3	Mixed	41.8	31.4-79.4	1	1	2	1	17.7	Yes	BZs	7	1.2	1
Viola_GT_MIX_2014	54.55	50.0-55.3	Mixed	41.8	31.4-79.4	1	1	2	1	17.7	Yes	BZs	8	2.1	1
Viola_GT_MIX_2014	54.55	50.0-55.3	Mixed	41.8	31.4-79.4	1	1	2	1	17.7	Yes	BZs	9	1.2	1
Viola_GT_MIX_2014	54.55	50.0-55.3	Mixed	41.8	31.4-79.4	1	1	2	1	17.7	Yes	BZs	10	1.5	1
Viola_GT_MIX_2014	54.55	50.0-55.3	Mixed	41.8	31.4-79.4	1	1	2	1	17.7	Yes	BZs	11	1.3	1
Viola_GT_MIX_2014	54.55	50.0-55.3	Mixed	41.8	31.4-79.4	1	1	2	1	17.7	Yes	BZs	12	1.2	1
Viola_GT_MIX_2014	54.55	50.0-55.3	Mixed	41.8	31.4-79.4	1	1	2	1	17.7	Yes	BZs	13	2.9	1
Viola_GT_MIX_2014	54.55	50.0-55.3	Mixed	41.8	31.4-79.4	1	1	2	1	17.7	Yes	BZs	14	2.2	1
Viola_GT_MIX_2014	54.55	50.0-55.3	Mixed	41.8	31.4-79.4	1	1	2	1	17.7	Yes	BZs	15	2.1	1
Gonzo_SK_HUSK_2006	54.85	50.0-55.3	Noncoop	130.067	126.8-174.5	0	0	1	1	27.1	Yes	SB	1	3.7	1
Gonzo_SK_HUSK_2006	54.85	50.0-55.3	Noncoop	130.067	126.8-174.5	0	0	1	1	27.1	Yes	SB	2	21.9	1
Gonzo_SK_HUSK_2006	54.85	50.0-55.3	Noncoop	130.067	126.8-174.5	0	0	1	1	27.1	Yes	SB	3	4	1
Gonzo_SK_HUSK_2006	54.85	50.0-55.3	Noncoop	130.067	126.8-174.5	0	0	1	1	27.1	Yes	SB	4	14.8	1
Gonzo_SK_HUSK_2006	54.85	50.0-55.3	Noncoop	130.067	126.8-174.5	0	0	1	1	27.1	Yes	SB	5	4.8	1
Gonzo_SK_HUSK_2006	54.85	50.0-55.3	Noncoop	130.067	126.8-174.5	0	0	1	1	27.1	Yes	SB	6	6.6	1
Gonzo_SK_HUSK_2006	54.85	50.0-55.3	Noncoop	130.067	126.8-174.5	0	0	1	1	27.1	Yes	SB	7	21.6	1
Gonzo_SK_HUSK_2006	54.85	50.0-55.3	Noncoop	130.067	126.8-174.5	0	0	1	1	27.1	Yes	SB	8	17.3	1
Gonzo_SK_HUSK_2006	54.85	50.0-55.3	Noncoop	130.067	126.8-174.5	0	0	1	1	27.1	Yes	SB	9	3.3	1
Gonzo_SK_HUSK_2006	54.85	50.0-55.3	Noncoop	130.067	126.8-174.5	0	0	1	1	27.1	Yes	SB	10	2.9	1
Gonzo_SK_HUSK_2006	54.85	50.0-55.3	Noncoop	130.067	126.8-174.5	0	0	1	1	27.1	Yes	SB	11	3.9	1
Gonzo_SK_HUSK_2006	54.85	50.0-55.3	Noncoop	130.067	126.8-174.5	0	0	1	1	27.1	Yes	SB	12	9.3	1
Gonzo_SK_HUSK_2006	54.85	50.0-55.3	Noncoop	130.067	126.8-174.5	0	0	1	1	27.1	Yes	SB	13	3.8	1
Gonzo_SK_HUSK_2006	54.85	50.0-55.3	Noncoop	130.067	126.8-174.5	0	0	1	1	27.1	Yes	SB	14	3.7	1
Gonzo_SK_HUSK_2006	54.85	50.0-55.3	Noncoop	130.067	126.8-174.5	0	0	1	1	27.1	Yes	SB	15	2.8	1
Domin_MV_BORD_2006	55.11	50.0-55.3	Coop	128.6	126.8-174.5	0	0	2	1	19.4	Yes	BR	1	7	1
Domin_MV_BORD_2006	55.11	50.0-55.3	Coop	128.6	126.8-174.5	0	0	2	1	19.4	Yes	BR	2	15.5	1
Domin_MV_BORD_2006	55.11	50.0-55.3	Coop	128.6	126.8-174.5	0	0	2	1	19.4	Yes	BR	3	3.3	1
Domin_MV_BORD_2006	55.11	50.0-55.3	Coop	128.6	126.8-174.5	0	0	2	1	19.4	Yes	BR	4	5	1
Domin_MV_BORD_2006	55.11	50.0-55.3	Coop	128.6	126.8-174.5	0	0	2	1	19.4	Yes	BR	5	3.3	1
Domin_MV_BORD_2006	55.11	50.0-55.3	Coop	128.6	126.8-174.5	0	0	2	1	19.4	Yes	BR	6	12.9	1
Domin_MV_BORD_2006	55.11	50.0-55.3	Coop	128.6	126.8-174.5	0	0	2	1	19.4	Yes	BR	7	9	1
Domin_MV_BORD_2006	55.11	50.0-55.3	Coop	128.6	126.8-174.5	0	0	2	1	19.4	Yes	BR	8	8.3	1
Domin_MV_BORD_2006	55.11	50.0-55.3	Coop	128.6	126.8-174.5	0	0	2	1	19.4	Yes	BR	9	4.1	1
Domin_MV_BORD_2006	55.11	50.0-55.3	Coop	128.6	126.8-174.5	0	0	2	1	19.4	Yes	BR	10	4.8	1
Domin_MV_BORD_2006	55.11	50.0-55.3	Coop	128.6	126.8-174.5	0	0	2	1	19.4	Yes	BR	11	8.7	1
Domin_MV_BORD_2006	55.11	50.0-55.3	Coop	128.6	126.8-174.5	0	0	2	1	19.4	Yes	BR	12	13.5	1
Domin_MV_BORD_2006	55.11	50.0-55.3	Coop	128.6	126.8-174.5	0	0	2	1	19.4	Yes	BR	13	2.5	1
Domin_MV_BORD_2006	55.11	50.0-55.3	Coop	128.6	126.8-174.5	0	0	2	1	19.4	Yes	BR	14	2.6	1
Domin_MV_BORD_2006	55.11	50.0-55.3	Coop	128.6	126.8-174.5	0	0	2	1	19.4	Yes	BR	15	5.6	1
Andi_NE_MIX_2011	55.18	50.0-55.3	Mixed	79.3	31.4-79.4	0	0	2	2	18.6	Yes	SB	1	3.9	1
Andi_NE_MIX_2011	55.18	50.0-55.3	Mixed	79.3	31.4-79.4	0	0	2	2	18.6	Yes	SB	2	3.4	1
Andi_NE_MIX_2011	55.18	50.0-55.3	Mixed	79.3	31.4-79.4	0	0	2	2	18.6	Yes	SB	3	3.6	1
Andi_NE_MIX_2011	55.18	50.0-55.3	Mixed	79.3	31.4-79.4	0	0	2	2	18.6	Yes	SB	4	4.1	1
Andi_NE_MIX_2011	55.18	50.0-55.3	Mixed	79.3	31.4-79.4	0	0	2	2	18.6	Yes	SB	5	3.4	1
Andi_NE_MIX_2011	55.18	50.0-55.3	Mixed	79.3	31.4-79.4	0	0	2	2	18.6	Yes	SB	6	3.5	1
Andi_NE_MIX_2011	55.18	50.0-55.3	Mixed	79.3	31.4-79.4	0	0	2	2	18.6	Yes	SB	7	3.1	1
Andi_NE_MIX_2011	55.18	50.0-55.3	Mixed	79.3	31.4-79.4	0	0	2	2	18.6	Yes	SB	8	3.9	1
Andi_NE_MIX_2011	55.18	50.0-55.3	Mixed	79.3	31.4-79.4	0	0	2	2	18.6	Yes	SB	9	4.9	1
Andi_NE_MIX_2011	55.18	50.0-55.3	Mixed	79.3	31.4-79.4	0	0	2	2	18.6	Yes	SB	10	4.3	1
Andi_NE_MIX_2011	55.18	50.0-55.3	Mixed	79.3	31.4-79.4	0	0	2	2	18.6	Yes	SB	11	4.8	1
Andi_NE_MIX_2011	55.18	50.0-55.3	Mixed	79.3	31.4-79.4	0	0	2	2	18.6	Yes	SB	12	4.6	1
Andi_NE_MIX_2011	55.18	50.0-55.3	Mixed	79.3	31.4-79.4	0	0	2	2	18.6	Yes	SB	13	6.2	1
Andi_NE_MIX_2011	55.18	50.0-55.3	Mixed	79.3	31.4-79.4	0	0	2	2	18.6	Yes	SB	14	2.9	1
Andi_NE_MIX_2011	55.18	50.0-55.3	Mixed	79.3	31.4-79.4	0	0	2	2	18.6	Yes	SB	15	3.5	1
Rozi_LB_MIX_2008	55.22	50.0-55.3	Mixed	100.4	79.8-126.1	0	0	2	1	28.6	Yes	MS	1	14.9	1
Rozi_LB_MIX_2008	55.22	50.0-55.3	Mixed	100.4	79.8-126.1	0	0	2	1	28.6	Yes	MS	2	15.2	1
Rozi_LB_MIX_2008	55.22	50.0-55.3	Mixed	100.4	79.8-126.1	0	0	2	1	28.6	Yes	MS	3	7	1
Rozi_LB_MIX_2008	55.22	50.0-55.3	Mixed	100.4	79.8-126.1	0	0	2	1	28.6	Yes	MS	4	6.4	1
Rozi_LB_MIX_2008	55.22	50.0-55.3	Mixed	100.4	79.8-126.1	0	0	2	1	28.6	Yes	MS	5	7.5	1
Rozi_LB_MIX_2008	55.22	50.0-55.3	Mixed	100.4	79.8-126.1	0	0	2	1	28.6	Yes	MS	6	9.9	1
Rozi_LB_MIX_2008	55.22	50.0-55.3	Mixed	100.4	79.8-126.1	0	0	2	1	28.6	Yes	MS	7	9.6	1
Rozi_LB_MIX_2008	55.22	50.0-55.3	Mixed	100.4	79.8-126.1	0	0	2	1	28.6	Yes	MS	8	6.8	1
Rozi_LB_MIX_2008	55.22	50.0-55.3	Mixed	100.4	79.8-126.1	0	0	2	1	28.6	Yes	MS	9	6.1	1
Rozi_LB_MIX_2008	55.22	50.0-55.3	Mixed	100.4	79.8-126.1	0	0	2	1	28.6	Yes	MS	10	10.9	1
Rozi_LB_MIX_2008	55.22	50.0-55.3	Mixed	100.4	79.8-126.1	0	0	2	1	28.6	Yes	MS	11	6.3	1
Rozi_LB_MIX_2008	55.22	50.0-55.3	Mixed	100.4	79.8-126.1	0	0	2	1	28.6	Yes	MS	12	7.9	1
Rozi_LB_MIX_2008	55.22	50.0-55.3	Mixed	100.4	79.8-126.1	0	0	2	1	28.6	Yes	MS	13	4.9	1
Rozi_LB_MIX_2008	55.22	50.0-55.3	Mixed	100.4	79.8-126.1	0	0	2	1	28.6	Yes	MS	14	9.6	1
Rozi_LB_MIX_2008	55.22	50.0-55.3	Mixed	100.4	79.8-126.1	0	0	2	1	28.6	Yes	MS	15	3.1	1
Rudi_SE_VIZS_2006	55.32	50.0-55.3	Coop	127.9	126.8-174.5	1	0	1	1	21.8	No	SB	1	57.8	1
Rudi_SE_VIZS_2006	55.32	50.0-55.3	Coop	127.9	126.8-174.5	1	0	1	1	21.8	No	SB	2	7	1
Rudi_SE_VIZS_2006	55.32	50.0-55.3	Coop	127.9	126.8-174.5	1	0	1	1	21.8	No	SB	3	27.7	1
Rudi_SE_VIZS_2006	55.32	50.0-55.3	Coop	127.9	126.8-174.5	1	0	1	1	21.8	No	SB	4	13.6	1
Rudi_SE_VIZS_2006	55.32	50.0-55.3	Coop	127.9	126.8-174.5	1	0	1	1	21.8	No	SB	5	39.3	1
Rudi_SE_VIZS_2006	55.32	50.0-55.3	Coop	127.9	126.8-174.5	1	0	1	1	21.8	No	SB	6	11.2	1
Rudi_SE_VIZS_2006	55.32	50.0-55.3	Coop	127.9	126.8-174.5	1	0	1	1	21.8	No	SB	7	27.4	1
Rudi_SE_VIZS_2006	55.32	50.0-55.3	Coop	127.9	126.8-174.5	1	0	1	1	21.8	No	SB	8	7	1
Rudi_SE_VIZS_2006	55.32	50.0-55.3	Coop	127.9	126.8-174.5	1	0	1	1	21.8	No	SB	9	3.3	1
Rudi_SE_VIZS_2006	55.32	50.0-55.3	Coop	127.9	126.8-174.5	1	0	1	1	21.8	No	SB	10	5	1
Rudi_SE_VIZS_2006	55.32	50.0-55.3	Coop	127.9	126.8-174.5	1	0	1	1	21.8	No	SB	11	23.3	1
Rudi_SE_VIZS_2006	55.32	50.0-55.3	Coop	127.9	126.8-174.5	1	0	1	1	21.8	No	SB	12	13.3	1
Rudi_SE_VIZS_2006	55.32	50.0-55.3	Coop	127.9	126.8-174.5	1	0	1	1	21.8	No	SB	13	3.4	1
Rudi_SE_VIZS_2006	55.32	50.0-55.3	Coop	127.9	126.8-174.5	1	0	1	1	21.8	No	SB	14	300	0
Rudi_SE_VIZS_2006	55.32	50.0-55.3	Coop	127.9	126.8-174.5	1	0	1	1	21.8	No	SB	15	300	0
Tony_BZ_BEAG_2009	55.32	50.0-55.3	Noncoop	96.267	79.8-126.1	0	1	1	2	22.5	No	SzD	1	2.3	1
Tony_BZ_BEAG_2009	55.32	50.0-55.3	Noncoop	96.267	79.8-126.1	0	1	1	2	22.5	No	SzD	2	2.6	1
Tony_BZ_BEAG_2009	55.32	50.0-55.3	Noncoop	96.267	79.8-126.1	0	1	1	2	22.5	No	SzD	3	4	1
Tony_BZ_BEAG_2009	55.32	50.0-55.3	Noncoop	96.267	79.8-126.1	0	1	1	2	22.5	No	SzD	4	2.6	1
Tony_BZ_BEAG_2009	55.32	50.0-55.3	Noncoop	96.267	79.8-126.1	0	1	1	2	22.5	No	SzD	5	2.4	1
Tony_BZ_BEAG_2009	55.32	50.0-55.3	Noncoop	96.267	79.8-126.1	0	1	1	2	22.5	No	SzD	6	2.1	1
Tony_BZ_BEAG_2009	55.32	50.0-55.3	Noncoop	96.267	79.8-126.1	0	1	1	2	22.5	No	SzD	7	2.5	1
Tony_BZ_BEAG_2009	55.32	50.0-55.3	Noncoop	96.267	79.8-126.1	0	1	1	2	22.5	No	SzD	8	3.8	1
Tony_BZ_BEAG_2009	55.32	50.0-55.3	Noncoop	96.267	79.8-126.1	0	1	1	2	22.5	No	SzD	9	3	1
Tony_BZ_BEAG_2009	55.32	50.0-55.3	Noncoop	96.267	79.8-126.1	0	1	1	2	22.5	No	SzD	10	2.2	1
Tony_BZ_BEAG_2009	55.32	50.0-55.3	Noncoop	96.267	79.8-126.1	0	1	1	2	22.5	No	SzD	11	2.3	1
Tony_BZ_BEAG_2009	55.32	50.0-55.3	Noncoop	96.267	79.8-126.1	0	1	1	2	22.5	No	SzD	12	1.7	1
Tony_BZ_BEAG_2009	55.32	50.0-55.3	Noncoop	96.267	79.8-126.1	0	1	1	2	22.5	No	SzD	13	1.8	1
Tony_BZ_BEAG_2009	55.32	50.0-55.3	Noncoop	96.267	79.8-126.1	0	1	1	2	22.5	No	SzD	14	2.4	1
Tony_BZ_BEAG_2009	55.32	50.0-55.3	Noncoop	96.267	79.8-126.1	0	1	1	2	22.5	No	SzD	15	1.8	1
Jolli_AP_VIZS_2011	55.33	50.0-55.3	Coop	79.367	31.4-79.4	1	1	2	1	22.5	No	BZs	1	13.1	1
Jolli_AP_VIZS_2011	55.33	50.0-55.3	Coop	79.367	31.4-79.4	1	1	2	1	22.5	No	BZs	2	2.9	1
Jolli_AP_VIZS_2011	55.33	50.0-55.3	Coop	79.367	31.4-79.4	1	1	2	1	22.5	No	BZs	3	10	1
Jolli_AP_VIZS_2011	55.33	50.0-55.3	Coop	79.367	31.4-79.4	1	1	2	1	22.5	No	BZs	4	7.1	1
Jolli_AP_VIZS_2011	55.33	50.0-55.3	Coop	79.367	31.4-79.4	1	1	2	1	22.5	No	BZs	5	4.4	1
Jolli_AP_VIZS_2011	55.33	50.0-55.3	Coop	79.367	31.4-79.4	1	1	2	1	22.5	No	BZs	6	3.5	1
Jolli_AP_VIZS_2011	55.33	50.0-55.3	Coop	79.367	31.4-79.4	1	1	2	1	22.5	No	BZs	7	3.9	1
Jolli_AP_VIZS_2011	55.33	50.0-55.3	Coop	79.367	31.4-79.4	1	1	2	1	22.5	No	BZs	8	8.8	1
Jolli_AP_VIZS_2011	55.33	50.0-55.3	Coop	79.367	31.4-79.4	1	1	2	1	22.5	No	BZs	9	4	1
Jolli_AP_VIZS_2011	55.33	50.0-55.3	Coop	79.367	31.4-79.4	1	1	2	1	22.5	No	BZs	10	3.1	1
Jolli_AP_VIZS_2011	55.33	50.0-55.3	Coop	79.367	31.4-79.4	1	1	2	1	22.5	No	BZs	11	8.4	1
Jolli_AP_VIZS_2011	55.33	50.0-55.3	Coop	79.367	31.4-79.4	1	1	2	1	22.5	No	BZs	12	3.5	1
Jolli_AP_VIZS_2011	55.33	50.0-55.3	Coop	79.367	31.4-79.4	1	1	2	1	22.5	No	BZs	13	4.2	1
Jolli_AP_VIZS_2011	55.33	50.0-55.3	Coop	79.367	31.4-79.4	1	1	2	1	22.5	No	BZs	14	3.3	1
Jolli_AP_VIZS_2011	55.33	50.0-55.3	Coop	79.367	31.4-79.4	1	1	2	1	22.5	No	BZs	15	6.1	1
Queen_SG_MIX_2006	55.35	55.4-74.7	Coop	123.2	79.8-126.1	1	0	2	1	19	No	SB	1	3	1
Queen_SG_MIX_2006	55.35	55.4-74.7	Coop	123.2	79.8-126.1	1	0	2	1	19	No	SB	2	2.8	1
Queen_SG_MIX_2006	55.35	55.4-74.7	Coop	123.2	79.8-126.1	1	0	2	1	19	No	SB	3	2.6	1
Queen_SG_MIX_2006	55.35	55.4-74.7	Coop	123.2	79.8-126.1	1	0	2	1	19	No	SB	4	1.8	1
Queen_SG_MIX_2006	55.35	55.4-74.7	Coop	123.2	79.8-126.1	1	0	2	1	19	No	SB	5	2.6	1
Queen_SG_MIX_2006	55.35	55.4-74.7	Coop	123.2	79.8-126.1	1	0	2	1	19	No	SB	6	2	1
Queen_SG_MIX_2006	55.35	55.4-74.7	Coop	123.2	79.8-126.1	1	0	2	1	19	No	SB	7	3.6	1
Queen_SG_MIX_2006	55.35	55.4-74.7	Coop	123.2	79.8-126.1	1	0	2	1	19	No	SB	8	2.5	1
Queen_SG_MIX_2006	55.35	55.4-74.7	Coop	123.2	79.8-126.1	1	0	2	1	19	No	SB	9	5.8	1
Queen_SG_MIX_2006	55.35	55.4-74.7	Coop	123.2	79.8-126.1	1	0	2	1	19	No	SB	10	3.3	1
Queen_SG_MIX_2006	55.35	55.4-74.7	Coop	123.2	79.8-126.1	1	0	2	1	19	No	SB	11	2	1
Queen_SG_MIX_2006	55.35	55.4-74.7	Coop	123.2	79.8-126.1	1	0	2	1	19	No	SB	12	2.5	1
Queen_SG_MIX_2006	55.35	55.4-74.7	Coop	123.2	79.8-126.1	1	0	2	1	19	No	SB	13	1.8	1
Queen_SG_MIX_2006	55.35	55.4-74.7	Coop	123.2	79.8-126.1	1	0	2	1	19	No	SB	14	2.2	1
Queen_SG_MIX_2006	55.35	55.4-74.7	Coop	123.2	79.8-126.1	1	0	2	1	19	No	SB	15	1.7	1
Kiki_KK_BORD_2014	55.57	55.4-74.7	Coop	36.867	31.4-79.4	1	1	2	2	20.3	Yes	BZs	1	5.4	1
Kiki_KK_BORD_2014	55.57	55.4-74.7	Coop	36.867	31.4-79.4	1	1	2	2	20.3	Yes	BZs	2	9.4	1
Kiki_KK_BORD_2014	55.57	55.4-74.7	Coop	36.867	31.4-79.4	1	1	2	2	20.3	Yes	BZs	3	2.1	1
Kiki_KK_BORD_2014	55.57	55.4-74.7	Coop	36.867	31.4-79.4	1	1	2	2	20.3	Yes	BZs	4	4.2	1
Kiki_KK_BORD_2014	55.57	55.4-74.7	Coop	36.867	31.4-79.4	1	1	2	2	20.3	Yes	BZs	5	2.9	1
Kiki_KK_BORD_2014	55.57	55.4-74.7	Coop	36.867	31.4-79.4	1	1	2	2	20.3	Yes	BZs	6	2.9	1
Kiki_KK_BORD_2014	55.57	55.4-74.7	Coop	36.867	31.4-79.4	1	1	2	2	20.3	Yes	BZs	7	3.2	1
Kiki_KK_BORD_2014	55.57	55.4-74.7	Coop	36.867	31.4-79.4	1	1	2	2	20.3	Yes	BZs	8	2.7	1
Kiki_KK_BORD_2014	55.57	55.4-74.7	Coop	36.867	31.4-79.4	1	1	2	2	20.3	Yes	BZs	9	2.8	1
Kiki_KK_BORD_2014	55.57	55.4-74.7	Coop	36.867	31.4-79.4	1	1	2	2	20.3	Yes	BZs	10	2.9	1
Kiki_KK_BORD_2014	55.57	55.4-74.7	Coop	36.867	31.4-79.4	1	1	2	2	20.3	Yes	BZs	11	3.8	1
Kiki_KK_BORD_2014	55.57	55.4-74.7	Coop	36.867	31.4-79.4	1	1	2	2	20.3	Yes	BZs	12	3.3	1
Kiki_KK_BORD_2014	55.57	55.4-74.7	Coop	36.867	31.4-79.4	1	1	2	2	20.3	Yes	BZs	13	4.7	1
Kiki_KK_BORD_2014	55.57	55.4-74.7	Coop	36.867	31.4-79.4	1	1	2	2	20.3	Yes	BZs	14	14.5	1
Kiki_KK_BORD_2014	55.57	55.4-74.7	Coop	36.867	31.4-79.4	1	1	2	2	20.3	Yes	BZs	15	2.5	1
Buko_LB_MIX_2008	55.92	55.4-74.7	Mixed	101.667	79.8-126.1	0	1	1	1	17.3	Yes	HV	1	3.8	1
Buko_LB_MIX_2008	55.92	55.4-74.7	Mixed	101.667	79.8-126.1	0	1	1	1	17.3	Yes	HV	2	22.8	1
Buko_LB_MIX_2008	55.92	55.4-74.7	Mixed	101.667	79.8-126.1	0	1	1	1	17.3	Yes	HV	3	13.1	1
Buko_LB_MIX_2008	55.92	55.4-74.7	Mixed	101.667	79.8-126.1	0	1	1	1	17.3	Yes	HV	4	5.8	1
Buko_LB_MIX_2008	55.92	55.4-74.7	Mixed	101.667	79.8-126.1	0	1	1	1	17.3	Yes	HV	5	4	1
Buko_LB_MIX_2008	55.92	55.4-74.7	Mixed	101.667	79.8-126.1	0	1	1	1	17.3	Yes	HV	6	3.7	1
Buko_LB_MIX_2008	55.92	55.4-74.7	Mixed	101.667	79.8-126.1	0	1	1	1	17.3	Yes	HV	7	4.6	1
Buko_LB_MIX_2008	55.92	55.4-74.7	Mixed	101.667	79.8-126.1	0	1	1	1	17.3	Yes	HV	8	3.1	1
Buko_LB_MIX_2008	55.92	55.4-74.7	Mixed	101.667	79.8-126.1	0	1	1	1	17.3	Yes	HV	9	3.1	1
Buko_LB_MIX_2008	55.92	55.4-74.7	Mixed	101.667	79.8-126.1	0	1	1	1	17.3	Yes	HV	10	2.6	1
Buko_LB_MIX_2008	55.92	55.4-74.7	Mixed	101.667	79.8-126.1	0	1	1	1	17.3	Yes	HV	11	2.9	1
Buko_LB_MIX_2008	55.92	55.4-74.7	Mixed	101.667	79.8-126.1	0	1	1	1	17.3	Yes	HV	12	2.7	1
Buko_LB_MIX_2008	55.92	55.4-74.7	Mixed	101.667	79.8-126.1	0	1	1	1	17.3	Yes	HV	13	3.3	1
Buko_LB_MIX_2008	55.92	55.4-74.7	Mixed	101.667	79.8-126.1	0	1	1	1	17.3	Yes	HV	14	2.4	1
Buko_LB_MIX_2008	55.92	55.4-74.7	Mixed	101.667	79.8-126.1	0	1	1	1	17.3	Yes	HV	15	2.9	1
Bogyo_BM_MIX_2005	56.14	55.4-74.7	Mixed	135.367	126.8-174.5	1	0	1	1	10.4	No	BZs	1	49.4	1
Bogyo_BM_MIX_2005	56.14	55.4-74.7	Mixed	135.367	126.8-174.5	1	0	1	1	10.4	No	BZs	2	35	1
Bogyo_BM_MIX_2005	56.14	55.4-74.7	Mixed	135.367	126.8-174.5	1	0	1	1	10.4	No	BZs	3	32.7	1
Bogyo_BM_MIX_2005	56.14	55.4-74.7	Mixed	135.367	126.8-174.5	1	0	1	1	10.4	No	BZs	4	7	1
Bogyo_BM_MIX_2005	56.14	55.4-74.7	Mixed	135.367	126.8-174.5	1	0	1	1	10.4	No	BZs	5	10.1	1
Bogyo_BM_MIX_2005	56.14	55.4-74.7	Mixed	135.367	126.8-174.5	1	0	1	1	10.4	No	BZs	6	12.3	1
Bogyo_BM_MIX_2005	56.14	55.4-74.7	Mixed	135.367	126.8-174.5	1	0	1	1	10.4	No	BZs	7	10.2	1
Bogyo_BM_MIX_2005	56.14	55.4-74.7	Mixed	135.367	126.8-174.5	1	0	1	1	10.4	No	BZs	8	6.2	1
Bogyo_BM_MIX_2005	56.14	55.4-74.7	Mixed	135.367	126.8-174.5	1	0	1	1	10.4	No	BZs	9	9.7	1
Bogyo_BM_MIX_2005	56.14	55.4-74.7	Mixed	135.367	126.8-174.5	1	0	1	1	10.4	No	BZs	10	16.8	1
Bogyo_BM_MIX_2005	56.14	55.4-74.7	Mixed	135.367	126.8-174.5	1	0	1	1	10.4	No	BZs	11	6.2	1
Bogyo_BM_MIX_2005	56.14	55.4-74.7	Mixed	135.367	126.8-174.5	1	0	1	1	10.4	No	BZs	12	9.9	1
Bogyo_BM_MIX_2005	56.14	55.4-74.7	Mixed	135.367	126.8-174.5	1	0	1	1	10.4	No	BZs	13	3.9	1
Bogyo_BM_MIX_2005	56.14	55.4-74.7	Mixed	135.367	126.8-174.5	1	0	1	1	10.4	No	BZs	14	5.4	1
Bogyo_BM_MIX_2005	56.14	55.4-74.7	Mixed	135.367	126.8-174.5	1	0	1	1	10.4	No	BZs	15	6.4	1
Bizsu_TK_LAB_2008	56.16	55.4-74.7	Coop	98.7	79.8-126.1	1	1	2	1	29.2	Yes	BR	1	9.2	1
Bizsu_TK_LAB_2008	56.16	55.4-74.7	Coop	98.7	79.8-126.1	1	1	2	1	29.2	Yes	BR	2	3.3	1
Bizsu_TK_LAB_2008	56.16	55.4-74.7	Coop	98.7	79.8-126.1	1	1	2	1	29.2	Yes	BR	3	8.1	1
Bizsu_TK_LAB_2008	56.16	55.4-74.7	Coop	98.7	79.8-126.1	1	1	2	1	29.2	Yes	BR	4	3.7	1
Bizsu_TK_LAB_2008	56.16	55.4-74.7	Coop	98.7	79.8-126.1	1	1	2	1	29.2	Yes	BR	5	4.3	1
Bizsu_TK_LAB_2008	56.16	55.4-74.7	Coop	98.7	79.8-126.1	1	1	2	1	29.2	Yes	BR	6	6.5	1
Bizsu_TK_LAB_2008	56.16	55.4-74.7	Coop	98.7	79.8-126.1	1	1	2	1	29.2	Yes	BR	7	4.1	1
Bizsu_TK_LAB_2008	56.16	55.4-74.7	Coop	98.7	79.8-126.1	1	1	2	1	29.2	Yes	BR	8	7.2	1
Bizsu_TK_LAB_2008	56.16	55.4-74.7	Coop	98.7	79.8-126.1	1	1	2	1	29.2	Yes	BR	9	4.6	1
Bizsu_TK_LAB_2008	56.16	55.4-74.7	Coop	98.7	79.8-126.1	1	1	2	1	29.2	Yes	BR	10	20.2	1
Bizsu_TK_LAB_2008	56.16	55.4-74.7	Coop	98.7	79.8-126.1	1	1	2	1	29.2	Yes	BR	11	4.2	1
Bizsu_TK_LAB_2008	56.16	55.4-74.7	Coop	98.7	79.8-126.1	1	1	2	1	29.2	Yes	BR	12	4	1
Bizsu_TK_LAB_2008	56.16	55.4-74.7	Coop	98.7	79.8-126.1	1	1	2	1	29.2	Yes	BR	13	3	1
Bizsu_TK_LAB_2008	56.16	55.4-74.7	Coop	98.7	79.8-126.1	1	1	2	1	29.2	Yes	BR	14	2.7	1
Bizsu_TK_LAB_2008	56.16	55.4-74.7	Coop	98.7	79.8-126.1	1	1	2	1	29.2	Yes	BR	15	7.9	1
Zenit_HV_SSHP_2007	56.18	55.4-74.7	Coop	122.1	79.8-126.1	0	0	2	2	6.4		SzD	1	5.4	1
Zenit_HV_SSHP_2007	56.18	55.4-74.7	Coop	122.1	79.8-126.1	0	0	2	2	6.4		SzD	2	1.7	1
Zenit_HV_SSHP_2007	56.18	55.4-74.7	Coop	122.1	79.8-126.1	0	0	2	2	6.4		SzD	3	1.5	1
Zenit_HV_SSHP_2007	56.18	55.4-74.7	Coop	122.1	79.8-126.1	0	0	2	2	6.4		SzD	4	2.5	1
Zenit_HV_SSHP_2007	56.18	55.4-74.7	Coop	122.1	79.8-126.1	0	0	2	2	6.4		SzD	5	1.8	1
Zenit_HV_SSHP_2007	56.18	55.4-74.7	Coop	122.1	79.8-126.1	0	0	2	2	6.4		SzD	6	2.1	1
Zenit_HV_SSHP_2007	56.18	55.4-74.7	Coop	122.1	79.8-126.1	0	0	2	2	6.4		SzD	7	2	1
Zenit_HV_SSHP_2007	56.18	55.4-74.7	Coop	122.1	79.8-126.1	0	0	2	2	6.4		SzD	8	3	1
Zenit_HV_SSHP_2007	56.18	55.4-74.7	Coop	122.1	79.8-126.1	0	0	2	2	6.4		SzD	9	1.7	1
Zenit_HV_SSHP_2007	56.18	55.4-74.7	Coop	122.1	79.8-126.1	0	0	2	2	6.4		SzD	10	1.4	1
Zenit_HV_SSHP_2007	56.18	55.4-74.7	Coop	122.1	79.8-126.1	0	0	2	2	6.4		SzD	11	1.6	1
Zenit_HV_SSHP_2007	56.18	55.4-74.7	Coop	122.1	79.8-126.1	0	0	2	2	6.4		SzD	12	1.7	1
Zenit_HV_SSHP_2007	56.18	55.4-74.7	Coop	122.1	79.8-126.1	0	0	2	2	6.4		SzD	13	1.5	1
Zenit_HV_SSHP_2007	56.18	55.4-74.7	Coop	122.1	79.8-126.1	0	0	2	2	6.4		SzD	14	2	1
Zenit_HV_SSHP_2007	56.18	55.4-74.7	Coop	122.1	79.8-126.1	0	0	2	2	6.4		SzD	15	1.4	1
Merli_KE_LAB_2009	56.27	55.4-74.7	Coop	97	79.8-126.1	1	1	1	1	30.2	No	BZs	1	3.2	1
Merli_KE_LAB_2009	56.27	55.4-74.7	Coop	97	79.8-126.1	1	1	1	1	30.2	No	BZs	2	2.7	1
Merli_KE_LAB_2009	56.27	55.4-74.7	Coop	97	79.8-126.1	1	1	1	1	30.2	No	BZs	3	2.7	1
Merli_KE_LAB_2009	56.27	55.4-74.7	Coop	97	79.8-126.1	1	1	1	1	30.2	No	BZs	4	3.1	1
Merli_KE_LAB_2009	56.27	55.4-74.7	Coop	97	79.8-126.1	1	1	1	1	30.2	No	BZs	5	2.4	1
Merli_KE_LAB_2009	56.27	55.4-74.7	Coop	97	79.8-126.1	1	1	1	1	30.2	No	BZs	6	2.6	1
Merli_KE_LAB_2009	56.27	55.4-74.7	Coop	97	79.8-126.1	1	1	1	1	30.2	No	BZs	7	2.7	1
Merli_KE_LAB_2009	56.27	55.4-74.7	Coop	97	79.8-126.1	1	1	1	1	30.2	No	BZs	8	2.6	1
Merli_KE_LAB_2009	56.27	55.4-74.7	Coop	97	79.8-126.1	1	1	1	1	30.2	No	BZs	9	2.7	1
Merli_KE_LAB_2009	56.27	55.4-74.7	Coop	97	79.8-126.1	1	1	1	1	30.2	No	BZs	10	2.8	1
Merli_KE_LAB_2009	56.27	55.4-74.7	Coop	97	79.8-126.1	1	1	1	1	30.2	No	BZs	11	2.2	1
Merli_KE_LAB_2009	56.27	55.4-74.7	Coop	97	79.8-126.1	1	1	1	1	30.2	No	BZs	12	3.2	1
Merli_KE_LAB_2009	56.27	55.4-74.7	Coop	97	79.8-126.1	1	1	1	1	30.2	No	BZs	13	3.9	1
Merli_KE_LAB_2009	56.27	55.4-74.7	Coop	97	79.8-126.1	1	1	1	1	30.2	No	BZs	14	2.8	1
Merli_KE_LAB_2009	56.27	55.4-74.7	Coop	97	79.8-126.1	1	1	1	1	30.2	No	BZs	15	1.9	1
Csing_FB_MIX_2008	56.66	55.4-74.7	Mixed	106.467	79.8-126.1	0	0	2	1	11.8	No	MS	1	10.8	1
Csing_FB_MIX_2008	56.66	55.4-74.7	Mixed	106.467	79.8-126.1	0	0	2	1	11.8	No	MS	2	1.7	1
Csing_FB_MIX_2008	56.66	55.4-74.7	Mixed	106.467	79.8-126.1	0	0	2	1	11.8	No	MS	3	5.3	1
Csing_FB_MIX_2008	56.66	55.4-74.7	Mixed	106.467	79.8-126.1	0	0	2	1	11.8	No	MS	4	2.4	1
Csing_FB_MIX_2008	56.66	55.4-74.7	Mixed	106.467	79.8-126.1	0	0	2	1	11.8	No	MS	5	3	1
Csing_FB_MIX_2008	56.66	55.4-74.7	Mixed	106.467	79.8-126.1	0	0	2	1	11.8	No	MS	6	2.2	1
Csing_FB_MIX_2008	56.66	55.4-74.7	Mixed	106.467	79.8-126.1	0	0	2	1	11.8	No	MS	7	2.3	1
Csing_FB_MIX_2008	56.66	55.4-74.7	Mixed	106.467	79.8-126.1	0	0	2	1	11.8	No	MS	8	3.9	1
Csing_FB_MIX_2008	56.66	55.4-74.7	Mixed	106.467	79.8-126.1	0	0	2	1	11.8	No	MS	9	2.5	1
Csing_FB_MIX_2008	56.66	55.4-74.7	Mixed	106.467	79.8-126.1	0	0	2	1	11.8	No	MS	10	2.4	1
Csing_FB_MIX_2008	56.66	55.4-74.7	Mixed	106.467	79.8-126.1	0	0	2	1	11.8	No	MS	11	1.9	1
Csing_FB_MIX_2008	56.66	55.4-74.7	Mixed	106.467	79.8-126.1	0	0	2	1	11.8	No	MS	12	4	1
Csing_FB_MIX_2008	56.66	55.4-74.7	Mixed	106.467	79.8-126.1	0	0	2	1	11.8	No	MS	13	1.8	1
Csing_FB_MIX_2008	56.66	55.4-74.7	Mixed	106.467	79.8-126.1	0	0	2	1	11.8	No	MS	14	1.5	1
Csing_FB_MIX_2008	56.66	55.4-74.7	Mixed	106.467	79.8-126.1	0	0	2	1	11.8	No	MS	15	1.9	1
Jenna_RT_APIT_2013	56.72	55.4-74.7	Noncoop	53.6	31.4-79.4	1	1	2	1	21.2	No	SB	1	13.1	1
Jenna_RT_APIT_2013	56.72	55.4-74.7	Noncoop	53.6	31.4-79.4	1	1	2	1	21.2	No	SB	2	4.5	1
Jenna_RT_APIT_2013	56.72	55.4-74.7	Noncoop	53.6	31.4-79.4	1	1	2	1	21.2	No	SB	3	1.6	1
Jenna_RT_APIT_2013	56.72	55.4-74.7	Noncoop	53.6	31.4-79.4	1	1	2	1	21.2	No	SB	4	4.5	1
Jenna_RT_APIT_2013	56.72	55.4-74.7	Noncoop	53.6	31.4-79.4	1	1	2	1	21.2	No	SB	5	3.3	1
Jenna_RT_APIT_2013	56.72	55.4-74.7	Noncoop	53.6	31.4-79.4	1	1	2	1	21.2	No	SB	6	4.5	1
Jenna_RT_APIT_2013	56.72	55.4-74.7	Noncoop	53.6	31.4-79.4	1	1	2	1	21.2	No	SB	7	2.4	1
Jenna_RT_APIT_2013	56.72	55.4-74.7	Noncoop	53.6	31.4-79.4	1	1	2	1	21.2	No	SB	8	2.3	1
Jenna_RT_APIT_2013	56.72	55.4-74.7	Noncoop	53.6	31.4-79.4	1	1	2	1	21.2	No	SB	9	3.3	1
Jenna_RT_APIT_2013	56.72	55.4-74.7	Noncoop	53.6	31.4-79.4	1	1	2	1	21.2	No	SB	10	1.7	1
Jenna_RT_APIT_2013	56.72	55.4-74.7	Noncoop	53.6	31.4-79.4	1	1	2	1	21.2	No	SB	11	2.5	1
Jenna_RT_APIT_2013	56.72	55.4-74.7	Noncoop	53.6	31.4-79.4	1	1	2	1	21.2	No	SB	12	2.3	1
Jenna_RT_APIT_2013	56.72	55.4-74.7	Noncoop	53.6	31.4-79.4	1	1	2	1	21.2	No	SB	13	2.9	1
Jenna_RT_APIT_2013	56.72	55.4-74.7	Noncoop	53.6	31.4-79.4	1	1	2	1	21.2	No	SB	14	2.3	1
Jenna_RT_APIT_2013	56.72	55.4-74.7	Noncoop	53.6	31.4-79.4	1	1	2	1	21.2	No	SB	15	2.5	1
Pepi_SJ_MIX_2003	56.73	55.4-74.7	Mixed	160.933	126.8-174.5	0	0	1	2	5.9		BR	1	10.5	1
Pepi_SJ_MIX_2003	56.73	55.4-74.7	Mixed	160.933	126.8-174.5	0	0	1	2	5.9		BR	2	9.3	1
Pepi_SJ_MIX_2003	56.73	55.4-74.7	Mixed	160.933	126.8-174.5	0	0	1	2	5.9		BR	3	11.4	1
Pepi_SJ_MIX_2003	56.73	55.4-74.7	Mixed	160.933	126.8-174.5	0	0	1	2	5.9		BR	4	5.7	1
Pepi_SJ_MIX_2003	56.73	55.4-74.7	Mixed	160.933	126.8-174.5	0	0	1	2	5.9		BR	5	12.6	1
Pepi_SJ_MIX_2003	56.73	55.4-74.7	Mixed	160.933	126.8-174.5	0	0	1	2	5.9		BR	6	7.2	1
Pepi_SJ_MIX_2003	56.73	55.4-74.7	Mixed	160.933	126.8-174.5	0	0	1	2	5.9		BR	7	21.4	1
Pepi_SJ_MIX_2003	56.73	55.4-74.7	Mixed	160.933	126.8-174.5	0	0	1	2	5.9		BR	8	4.6	1
Pepi_SJ_MIX_2003	56.73	55.4-74.7	Mixed	160.933	126.8-174.5	0	0	1	2	5.9		BR	9	6.1	1
Pepi_SJ_MIX_2003	56.73	55.4-74.7	Mixed	160.933	126.8-174.5	0	0	1	2	5.9		BR	10	4.5	1
Pepi_SJ_MIX_2003	56.73	55.4-74.7	Mixed	160.933	126.8-174.5	0	0	1	2	5.9		BR	11	5	1
Pepi_SJ_MIX_2003	56.73	55.4-74.7	Mixed	160.933	126.8-174.5	0	0	1	2	5.9		BR	12	4.9	1
Pepi_SJ_MIX_2003	56.73	55.4-74.7	Mixed	160.933	126.8-174.5	0	0	1	2	5.9		BR	13	3.3	1
Pepi_SJ_MIX_2003	56.73	55.4-74.7	Mixed	160.933	126.8-174.5	0	0	1	2	5.9		BR	14	2.5	1
Pepi_SJ_MIX_2003	56.73	55.4-74.7	Mixed	160.933	126.8-174.5	0	0	1	2	5.9		BR	15	3.9	1
Alice_JM_MIX_2009	56.79	55.4-74.7	Mixed	163.4	126.8-174.5	1	0	2	1	15	Yes	BZs	1	4.9	1
Alice_JM_MIX_2009	56.79	55.4-74.7	Mixed	163.4	126.8-174.5	1	0	2	1	15	Yes	BZs	2	3	1
Alice_JM_MIX_2009	56.79	55.4-74.7	Mixed	163.4	126.8-174.5	1	0	2	1	15	Yes	BZs	3	3.8	1
Alice_JM_MIX_2009	56.79	55.4-74.7	Mixed	163.4	126.8-174.5	1	0	2	1	15	Yes	BZs	4	2.5	1
Alice_JM_MIX_2009	56.79	55.4-74.7	Mixed	163.4	126.8-174.5	1	0	2	1	15	Yes	BZs	5	1.9	1
Alice_JM_MIX_2009	56.79	55.4-74.7	Mixed	163.4	126.8-174.5	1	0	2	1	15	Yes	BZs	6	3.7	1
Alice_JM_MIX_2009	56.79	55.4-74.7	Mixed	163.4	126.8-174.5	1	0	2	1	15	Yes	BZs	7	2.2	1
Alice_JM_MIX_2009	56.79	55.4-74.7	Mixed	163.4	126.8-174.5	1	0	2	1	15	Yes	BZs	8	1.5	1
Alice_JM_MIX_2009	56.79	55.4-74.7	Mixed	163.4	126.8-174.5	1	0	2	1	15	Yes	BZs	9	2.5	1
Alice_JM_MIX_2009	56.79	55.4-74.7	Mixed	163.4	126.8-174.5	1	0	2	1	15	Yes	BZs	10	1.5	1
Alice_JM_MIX_2009	56.79	55.4-74.7	Mixed	163.4	126.8-174.5	1	0	2	1	15	Yes	BZs	11	1.8	1
Alice_JM_MIX_2009	56.79	55.4-74.7	Mixed	163.4	126.8-174.5	1	0	2	1	15	Yes	BZs	12	1.8	1
Alice_JM_MIX_2009	56.79	55.4-74.7	Mixed	163.4	126.8-174.5	1	0	2	1	15	Yes	BZs	13	2	1
Alice_JM_MIX_2009	56.79	55.4-74.7	Mixed	163.4	126.8-174.5	1	0	2	1	15	Yes	BZs	14	1.7	1
Alice_JM_MIX_2009	56.79	55.4-74.7	Mixed	163.4	126.8-174.5	1	0	2	1	15	Yes	BZs	15	3.5	1
Lara_PA_BORD_2014	56.8	55.4-74.7	Coop	33.5	31.4-79.4	1	1	2	1	13.6	No	BZs	1	2	1
Lara_PA_BORD_2014	56.8	55.4-74.7	Coop	33.5	31.4-79.4	1	1	2	1	13.6	No	BZs	2	2.4	1
Lara_PA_BORD_2014	56.8	55.4-74.7	Coop	33.5	31.4-79.4	1	1	2	1	13.6	No	BZs	3	2.7	1
Lara_PA_BORD_2014	56.8	55.4-74.7	Coop	33.5	31.4-79.4	1	1	2	1	13.6	No	BZs	4	2.7	1
Lara_PA_BORD_2014	56.8	55.4-74.7	Coop	33.5	31.4-79.4	1	1	2	1	13.6	No	BZs	5	2.9	1
Lara_PA_BORD_2014	56.8	55.4-74.7	Coop	33.5	31.4-79.4	1	1	2	1	13.6	No	BZs	6	2.1	1
Lara_PA_BORD_2014	56.8	55.4-74.7	Coop	33.5	31.4-79.4	1	1	2	1	13.6	No	BZs	7	2.3	1
Lara_PA_BORD_2014	56.8	55.4-74.7	Coop	33.5	31.4-79.4	1	1	2	1	13.6	No	BZs	8	2.7	1
Lara_PA_BORD_2014	56.8	55.4-74.7	Coop	33.5	31.4-79.4	1	1	2	1	13.6	No	BZs	9	2.2	1
Lara_PA_BORD_2014	56.8	55.4-74.7	Coop	33.5	31.4-79.4	1	1	2	1	13.6	No	BZs	10	2.1	1
Lara_PA_BORD_2014	56.8	55.4-74.7	Coop	33.5	31.4-79.4	1	1	2	1	13.6	No	BZs	11	1.9	1
Lara_PA_BORD_2014	56.8	55.4-74.7	Coop	33.5	31.4-79.4	1	1	2	1	13.6	No	BZs	12	1.9	1
Lara_PA_BORD_2014	56.8	55.4-74.7	Coop	33.5	31.4-79.4	1	1	2	1	13.6	No	BZs	13	1.8	1
Lara_PA_BORD_2014	56.8	55.4-74.7	Coop	33.5	31.4-79.4	1	1	2	1	13.6	No	BZs	14	2	1
Lara_PA_BORD_2014	56.8	55.4-74.7	Coop	33.5	31.4-79.4	1	1	2	1	13.6	No	BZs	15	2.1	1
Nina_SG_MIX_2014	57.43	55.4-74.7	Mixed	43.933	31.4-79.4	0	1	2	2	21	Yes	EA	1	2.6	1
Nina_SG_MIX_2014	57.43	55.4-74.7	Mixed	43.933	31.4-79.4	0	1	2	2	21	Yes	EA	2	1.6	1
Nina_SG_MIX_2014	57.43	55.4-74.7	Mixed	43.933	31.4-79.4	0	1	2	2	21	Yes	EA	3	1.6	1
Nina_SG_MIX_2014	57.43	55.4-74.7	Mixed	43.933	31.4-79.4	0	1	2	2	21	Yes	EA	4	1.7	1
Nina_SG_MIX_2014	57.43	55.4-74.7	Mixed	43.933	31.4-79.4	0	1	2	2	21	Yes	EA	5	1.8	1
Nina_SG_MIX_2014	57.43	55.4-74.7	Mixed	43.933	31.4-79.4	0	1	2	2	21	Yes	EA	6	2	1
Nina_SG_MIX_2014	57.43	55.4-74.7	Mixed	43.933	31.4-79.4	0	1	2	2	21	Yes	EA	7	1.9	1
Nina_SG_MIX_2014	57.43	55.4-74.7	Mixed	43.933	31.4-79.4	0	1	2	2	21	Yes	EA	8	2.7	1
Nina_SG_MIX_2014	57.43	55.4-74.7	Mixed	43.933	31.4-79.4	0	1	2	2	21	Yes	EA	9	1.7	1
Nina_SG_MIX_2014	57.43	55.4-74.7	Mixed	43.933	31.4-79.4	0	1	2	2	21	Yes	EA	10	1.8	1
Nina_SG_MIX_2014	57.43	55.4-74.7	Mixed	43.933	31.4-79.4	0	1	2	2	21	Yes	EA	11	2	1
Nina_SG_MIX_2014	57.43	55.4-74.7	Mixed	43.933	31.4-79.4	0	1	2	2	21	Yes	EA	12	2.3	1
Nina_SG_MIX_2014	57.43	55.4-74.7	Mixed	43.933	31.4-79.4	0	1	2	2	21	Yes	EA	13	2.5	1
Nina_SG_MIX_2014	57.43	55.4-74.7	Mixed	43.933	31.4-79.4	0	1	2	2	21	Yes	EA	14	2.3	1
Nina_SG_MIX_2014	57.43	55.4-74.7	Mixed	43.933	31.4-79.4	0	1	2	2	21	Yes	EA	15	2	1
Luna_EF_MIX_2009	57.5	55.4-74.7	Mixed	98.667	79.8-126.1	0	0	2	1	9.8	Yes	HV	1	4.5	1
Luna_EF_MIX_2009	57.5	55.4-74.7	Mixed	98.667	79.8-126.1	0	0	2	1	9.8	Yes	HV	2	23.7	1
Luna_EF_MIX_2009	57.5	55.4-74.7	Mixed	98.667	79.8-126.1	0	0	2	1	9.8	Yes	HV	3	4.9	1
Luna_EF_MIX_2009	57.5	55.4-74.7	Mixed	98.667	79.8-126.1	0	0	2	1	9.8	Yes	HV	4	9.4	1
Luna_EF_MIX_2009	57.5	55.4-74.7	Mixed	98.667	79.8-126.1	0	0	2	1	9.8	Yes	HV	5	3	1
Luna_EF_MIX_2009	57.5	55.4-74.7	Mixed	98.667	79.8-126.1	0	0	2	1	9.8	Yes	HV	6	5.1	1
Luna_EF_MIX_2009	57.5	55.4-74.7	Mixed	98.667	79.8-126.1	0	0	2	1	9.8	Yes	HV	7	5.4	1
Luna_EF_MIX_2009	57.5	55.4-74.7	Mixed	98.667	79.8-126.1	0	0	2	1	9.8	Yes	HV	8	3.7	1
Luna_EF_MIX_2009	57.5	55.4-74.7	Mixed	98.667	79.8-126.1	0	0	2	1	9.8	Yes	HV	9	2.6	1
Luna_EF_MIX_2009	57.5	55.4-74.7	Mixed	98.667	79.8-126.1	0	0	2	1	9.8	Yes	HV	10	5.2	1
Luna_EF_MIX_2009	57.5	55.4-74.7	Mixed	98.667	79.8-126.1	0	0	2	1	9.8	Yes	HV	11	3.1	1
Luna_EF_MIX_2009	57.5	55.4-74.7	Mixed	98.667	79.8-126.1	0	0	2	1	9.8	Yes	HV	12	3	1
Luna_EF_MIX_2009	57.5	55.4-74.7	Mixed	98.667	79.8-126.1	0	0	2	1	9.8	Yes	HV	13	3.7	1
Luna_EF_MIX_2009	57.5	55.4-74.7	Mixed	98.667	79.8-126.1	0	0	2	1	9.8	Yes	HV	14	7.6	1
Luna_EF_MIX_2009	57.5	55.4-74.7	Mixed	98.667	79.8-126.1	0	0	2	1	9.8	Yes	HV	15	7.5	1
Bodza_RA_GOLD_2007	57.56	55.4-74.7	Coop	115	79.8-126.1	1	1	1	2	26.2	Yes	HV	1	3.9	1
Bodza_RA_GOLD_2007	57.56	55.4-74.7	Coop	115	79.8-126.1	1	1	1	2	26.2	Yes	HV	2	9.3	1
Bodza_RA_GOLD_2007	57.56	55.4-74.7	Coop	115	79.8-126.1	1	1	1	2	26.2	Yes	HV	3	3.9	1
Bodza_RA_GOLD_2007	57.56	55.4-74.7	Coop	115	79.8-126.1	1	1	1	2	26.2	Yes	HV	4	3.4	1
Bodza_RA_GOLD_2007	57.56	55.4-74.7	Coop	115	79.8-126.1	1	1	1	2	26.2	Yes	HV	5	3.8	1
Bodza_RA_GOLD_2007	57.56	55.4-74.7	Coop	115	79.8-126.1	1	1	1	2	26.2	Yes	HV	6	2.4	1
Bodza_RA_GOLD_2007	57.56	55.4-74.7	Coop	115	79.8-126.1	1	1	1	2	26.2	Yes	HV	7	4.1	1
Bodza_RA_GOLD_2007	57.56	55.4-74.7	Coop	115	79.8-126.1	1	1	1	2	26.2	Yes	HV	8	2.3	1
Bodza_RA_GOLD_2007	57.56	55.4-74.7	Coop	115	79.8-126.1	1	1	1	2	26.2	Yes	HV	9	3.1	1
Bodza_RA_GOLD_2007	57.56	55.4-74.7	Coop	115	79.8-126.1	1	1	1	2	26.2	Yes	HV	10	3	1
Bodza_RA_GOLD_2007	57.56	55.4-74.7	Coop	115	79.8-126.1	1	1	1	2	26.2	Yes	HV	11	2.8	1
Bodza_RA_GOLD_2007	57.56	55.4-74.7	Coop	115	79.8-126.1	1	1	1	2	26.2	Yes	HV	12	2.7	1
Bodza_RA_GOLD_2007	57.56	55.4-74.7	Coop	115	79.8-126.1	1	1	1	2	26.2	Yes	HV	13	3.9	1
Bodza_RA_GOLD_2007	57.56	55.4-74.7	Coop	115	79.8-126.1	1	1	1	2	26.2	Yes	HV	14	2.7	1
Bodza_RA_GOLD_2007	57.56	55.4-74.7	Coop	115	79.8-126.1	1	1	1	2	26.2	Yes	HV	15	3.7	1
Apach_HV_BORD_2005	57.66	55.4-74.7	Coop	137.867	126.8-174.5	1	0	1	2	13.8		SzD	1	4.9	1
Apach_HV_BORD_2005	57.66	55.4-74.7	Coop	137.867	126.8-174.5	1	0	1	2	13.8		SzD	2	1.8	1
Apach_HV_BORD_2005	57.66	55.4-74.7	Coop	137.867	126.8-174.5	1	0	1	2	13.8		SzD	3	2	1
Apach_HV_BORD_2005	57.66	55.4-74.7	Coop	137.867	126.8-174.5	1	0	1	2	13.8		SzD	4	2.1	1
Apach_HV_BORD_2005	57.66	55.4-74.7	Coop	137.867	126.8-174.5	1	0	1	2	13.8		SzD	5	2.1	1
Apach_HV_BORD_2005	57.66	55.4-74.7	Coop	137.867	126.8-174.5	1	0	1	2	13.8		SzD	6	1.8	1
Apach_HV_BORD_2005	57.66	55.4-74.7	Coop	137.867	126.8-174.5	1	0	1	2	13.8		SzD	7	1.7	1
Apach_HV_BORD_2005	57.66	55.4-74.7	Coop	137.867	126.8-174.5	1	0	1	2	13.8		SzD	8	1.6	1
Apach_HV_BORD_2005	57.66	55.4-74.7	Coop	137.867	126.8-174.5	1	0	1	2	13.8		SzD	9	1.6	1
Apach_HV_BORD_2005	57.66	55.4-74.7	Coop	137.867	126.8-174.5	1	0	1	2	13.8		SzD	10	1.5	1
Apach_HV_BORD_2005	57.66	55.4-74.7	Coop	137.867	126.8-174.5	1	0	1	2	13.8		SzD	11	2.2	1
Apach_HV_BORD_2005	57.66	55.4-74.7	Coop	137.867	126.8-174.5	1	0	1	2	13.8		SzD	12	1.8	1
Apach_HV_BORD_2005	57.66	55.4-74.7	Coop	137.867	126.8-174.5	1	0	1	2	13.8		SzD	13	1.4	1
Apach_HV_BORD_2005	57.66	55.4-74.7	Coop	137.867	126.8-174.5	1	0	1	2	13.8		SzD	14	2.9	1
Apach_HV_BORD_2005	57.66	55.4-74.7	Coop	137.867	126.8-174.5	1	0	1	2	13.8		SzD	15	1.8	1
Mira_KK_BORD_2004	57.69	55.4-74.7	Coop	144.133	126.8-174.5	0	0	2	1	14.9	Yes	SB	1	12.1	1
Mira_KK_BORD_2004	57.69	55.4-74.7	Coop	144.133	126.8-174.5	0	0	2	1	14.9	Yes	SB	2	5	1
Mira_KK_BORD_2004	57.69	55.4-74.7	Coop	144.133	126.8-174.5	0	0	2	1	14.9	Yes	SB	3	9.5	1
Mira_KK_BORD_2004	57.69	55.4-74.7	Coop	144.133	126.8-174.5	0	0	2	1	14.9	Yes	SB	4	17.8	1
Mira_KK_BORD_2004	57.69	55.4-74.7	Coop	144.133	126.8-174.5	0	0	2	1	14.9	Yes	SB	5	37.3	1
Mira_KK_BORD_2004	57.69	55.4-74.7	Coop	144.133	126.8-174.5	0	0	2	1	14.9	Yes	SB	6	2.2	1
Mira_KK_BORD_2004	57.69	55.4-74.7	Coop	144.133	126.8-174.5	0	0	2	1	14.9	Yes	SB	7	2.7	1
Mira_KK_BORD_2004	57.69	55.4-74.7	Coop	144.133	126.8-174.5	0	0	2	1	14.9	Yes	SB	8	2.8	1
Mira_KK_BORD_2004	57.69	55.4-74.7	Coop	144.133	126.8-174.5	0	0	2	1	14.9	Yes	SB	9	2.4	1
Mira_KK_BORD_2004	57.69	55.4-74.7	Coop	144.133	126.8-174.5	0	0	2	1	14.9	Yes	SB	10	2.4	1
Mira_KK_BORD_2004	57.69	55.4-74.7	Coop	144.133	126.8-174.5	0	0	2	1	14.9	Yes	SB	11	4.6	1
Mira_KK_BORD_2004	57.69	55.4-74.7	Coop	144.133	126.8-174.5	0	0	2	1	14.9	Yes	SB	12	3	1
Mira_KK_BORD_2004	57.69	55.4-74.7	Coop	144.133	126.8-174.5	0	0	2	1	14.9	Yes	SB	13	4.9	1
Mira_KK_BORD_2004	57.69	55.4-74.7	Coop	144.133	126.8-174.5	0	0	2	1	14.9	Yes	SB	14	4.2	1
Mira_KK_BORD_2004	57.69	55.4-74.7	Coop	144.133	126.8-174.5	0	0	2	1	14.9	Yes	SB	15	7.5	1
Vacko_CL_PULI_2006	57.74	55.4-74.7	Coop	128.6	126.8-174.5	1	1	1	1	12.8	No	SB	1	6.6	1
Vacko_CL_PULI_2006	57.74	55.4-74.7	Coop	128.6	126.8-174.5	1	1	1	1	12.8	No	SB	2	7	1
Vacko_CL_PULI_2006	57.74	55.4-74.7	Coop	128.6	126.8-174.5	1	1	1	1	12.8	No	SB	3	4.6	1
Vacko_CL_PULI_2006	57.74	55.4-74.7	Coop	128.6	126.8-174.5	1	1	1	1	12.8	No	SB	4	3.3	1
Vacko_CL_PULI_2006	57.74	55.4-74.7	Coop	128.6	126.8-174.5	1	1	1	1	12.8	No	SB	5	5.4	1
Vacko_CL_PULI_2006	57.74	55.4-74.7	Coop	128.6	126.8-174.5	1	1	1	1	12.8	No	SB	6	5.6	1
Vacko_CL_PULI_2006	57.74	55.4-74.7	Coop	128.6	126.8-174.5	1	1	1	1	12.8	No	SB	7	4	1
Vacko_CL_PULI_2006	57.74	55.4-74.7	Coop	128.6	126.8-174.5	1	1	1	1	12.8	No	SB	8	11.2	1
Vacko_CL_PULI_2006	57.74	55.4-74.7	Coop	128.6	126.8-174.5	1	1	1	1	12.8	No	SB	9	12.4	1
Vacko_CL_PULI_2006	57.74	55.4-74.7	Coop	128.6	126.8-174.5	1	1	1	1	12.8	No	SB	10	3.9	1
Vacko_CL_PULI_2006	57.74	55.4-74.7	Coop	128.6	126.8-174.5	1	1	1	1	12.8	No	SB	11	4.3	1
Vacko_CL_PULI_2006	57.74	55.4-74.7	Coop	128.6	126.8-174.5	1	1	1	1	12.8	No	SB	12	3.8	1
Vacko_CL_PULI_2006	57.74	55.4-74.7	Coop	128.6	126.8-174.5	1	1	1	1	12.8	No	SB	13	3.8	1
Vacko_CL_PULI_2006	57.74	55.4-74.7	Coop	128.6	126.8-174.5	1	1	1	1	12.8	No	SB	14	6.5	1
Vacko_CL_PULI_2006	57.74	55.4-74.7	Coop	128.6	126.8-174.5	1	1	1	1	12.8	No	SB	15	3.5	1
Nike_PN_BORD_2004	57.76	55.4-74.7	Coop	152.333	126.8-174.5	1	1	2	1	13	Yes	SB	1	18	1
Nike_PN_BORD_2004	57.76	55.4-74.7	Coop	152.333	126.8-174.5	1	1	2	1	13	Yes	SB	2	42.8	1
Nike_PN_BORD_2004	57.76	55.4-74.7	Coop	152.333	126.8-174.5	1	1	2	1	13	Yes	SB	3	7.7	1
Nike_PN_BORD_2004	57.76	55.4-74.7	Coop	152.333	126.8-174.5	1	1	2	1	13	Yes	SB	4	3.1	1
Nike_PN_BORD_2004	57.76	55.4-74.7	Coop	152.333	126.8-174.5	1	1	2	1	13	Yes	SB	5	67.1	1
Nike_PN_BORD_2004	57.76	55.4-74.7	Coop	152.333	126.8-174.5	1	1	2	1	13	Yes	SB	6	5.9	1
Nike_PN_BORD_2004	57.76	55.4-74.7	Coop	152.333	126.8-174.5	1	1	2	1	13	Yes	SB	7	14.5	1
Nike_PN_BORD_2004	57.76	55.4-74.7	Coop	152.333	126.8-174.5	1	1	2	1	13	Yes	SB	8	24.1	1
Nike_PN_BORD_2004	57.76	55.4-74.7	Coop	152.333	126.8-174.5	1	1	2	1	13	Yes	SB	9	22.6	1
Nike_PN_BORD_2004	57.76	55.4-74.7	Coop	152.333	126.8-174.5	1	1	2	1	13	Yes	SB	10	5.4	1
Nike_PN_BORD_2004	57.76	55.4-74.7	Coop	152.333	126.8-174.5	1	1	2	1	13	Yes	SB	11	300	0
Nike_PN_BORD_2004	57.76	55.4-74.7	Coop	152.333	126.8-174.5	1	1	2	1	13	Yes	SB	12	300	0
Nike_PN_BORD_2004	57.76	55.4-74.7	Coop	152.333	126.8-174.5	1	1	2	1	13	Yes	SB	13	300	0
Nike_PN_BORD_2004	57.76	55.4-74.7	Coop	152.333	126.8-174.5	1	1	2	1	13	Yes	SB	14	300	0
Nike_PN_BORD_2004	57.76	55.4-74.7	Coop	152.333	126.8-174.5	1	1	2	1	13	Yes	SB	15	300	0
Maci_VZ_MIX_2008	58.07	55.4-74.7	Mixed	104	79.8-126.1	1	1	1	1	44.3	Yes	BZs	1	3.4	1
Maci_VZ_MIX_2008	58.07	55.4-74.7	Mixed	104	79.8-126.1	1	1	1	1	44.3	Yes	BZs	2	3.3	1
Maci_VZ_MIX_2008	58.07	55.4-74.7	Mixed	104	79.8-126.1	1	1	1	1	44.3	Yes	BZs	3	3.1	1
Maci_VZ_MIX_2008	58.07	55.4-74.7	Mixed	104	79.8-126.1	1	1	1	1	44.3	Yes	BZs	4	3.5	1
Maci_VZ_MIX_2008	58.07	55.4-74.7	Mixed	104	79.8-126.1	1	1	1	1	44.3	Yes	BZs	5	1.9	1
Maci_VZ_MIX_2008	58.07	55.4-74.7	Mixed	104	79.8-126.1	1	1	1	1	44.3	Yes	BZs	6	3.4	1
Maci_VZ_MIX_2008	58.07	55.4-74.7	Mixed	104	79.8-126.1	1	1	1	1	44.3	Yes	BZs	7	2.4	1
Maci_VZ_MIX_2008	58.07	55.4-74.7	Mixed	104	79.8-126.1	1	1	1	1	44.3	Yes	BZs	8	1.6	1
Maci_VZ_MIX_2008	58.07	55.4-74.7	Mixed	104	79.8-126.1	1	1	1	1	44.3	Yes	BZs	9	1.5	1
Maci_VZ_MIX_2008	58.07	55.4-74.7	Mixed	104	79.8-126.1	1	1	1	1	44.3	Yes	BZs	10	3	1
Maci_VZ_MIX_2008	58.07	55.4-74.7	Mixed	104	79.8-126.1	1	1	1	1	44.3	Yes	BZs	11	2.6	1
Maci_VZ_MIX_2008	58.07	55.4-74.7	Mixed	104	79.8-126.1	1	1	1	1	44.3	Yes	BZs	12	1.9	1
Maci_VZ_MIX_2008	58.07	55.4-74.7	Mixed	104	79.8-126.1	1	1	1	1	44.3	Yes	BZs	13	2	1
Maci_VZ_MIX_2008	58.07	55.4-74.7	Mixed	104	79.8-126.1	1	1	1	1	44.3	Yes	BZs	14	1.5	1
Maci_VZ_MIX_2008	58.07	55.4-74.7	Mixed	104	79.8-126.1	1	1	1	1	44.3	Yes	BZs	15	2.1	1
Rozi_NJ_BORD_2005	58.12	55.4-74.7	Coop	132.133	126.8-174.5	0	1	2	1	17.2	Yes	SB	1	2.3	1
Rozi_NJ_BORD_2005	58.12	55.4-74.7	Coop	132.133	126.8-174.5	0	1	2	1	17.2	Yes	SB	2	2.7	1
Rozi_NJ_BORD_2005	58.12	55.4-74.7	Coop	132.133	126.8-174.5	0	1	2	1	17.2	Yes	SB	3	3.2	1
Rozi_NJ_BORD_2005	58.12	55.4-74.7	Coop	132.133	126.8-174.5	0	1	2	1	17.2	Yes	SB	4	1.8	1
Rozi_NJ_BORD_2005	58.12	55.4-74.7	Coop	132.133	126.8-174.5	0	1	2	1	17.2	Yes	SB	5	2.5	1
Rozi_NJ_BORD_2005	58.12	55.4-74.7	Coop	132.133	126.8-174.5	0	1	2	1	17.2	Yes	SB	6	1.7	1
Rozi_NJ_BORD_2005	58.12	55.4-74.7	Coop	132.133	126.8-174.5	0	1	2	1	17.2	Yes	SB	7	4.4	1
Rozi_NJ_BORD_2005	58.12	55.4-74.7	Coop	132.133	126.8-174.5	0	1	2	1	17.2	Yes	SB	8	1.9	1
Rozi_NJ_BORD_2005	58.12	55.4-74.7	Coop	132.133	126.8-174.5	0	1	2	1	17.2	Yes	SB	9	2.2	1
Rozi_NJ_BORD_2005	58.12	55.4-74.7	Coop	132.133	126.8-174.5	0	1	2	1	17.2	Yes	SB	10	2.1	1
Rozi_NJ_BORD_2005	58.12	55.4-74.7	Coop	132.133	126.8-174.5	0	1	2	1	17.2	Yes	SB	11	2.8	1
Rozi_NJ_BORD_2005	58.12	55.4-74.7	Coop	132.133	126.8-174.5	0	1	2	1	17.2	Yes	SB	12	2	1
Rozi_NJ_BORD_2005	58.12	55.4-74.7	Coop	132.133	126.8-174.5	0	1	2	1	17.2	Yes	SB	13	1.6	1
Rozi_NJ_BORD_2005	58.12	55.4-74.7	Coop	132.133	126.8-174.5	0	1	2	1	17.2	Yes	SB	14	2	1
Rozi_NJ_BORD_2005	58.12	55.4-74.7	Coop	132.133	126.8-174.5	0	1	2	1	17.2	Yes	SB	15	1.7	1
Janda_WK_MIX_2005	58.16	55.4-74.7	Mixed	137.067	126.8-174.5	1	0	1	1	26.9	Yes	SzD	1	3.5	1
Janda_WK_MIX_2005	58.16	55.4-74.7	Mixed	137.067	126.8-174.5	1	0	1	1	26.9	Yes	SzD	2	8.4	1
Janda_WK_MIX_2005	58.16	55.4-74.7	Mixed	137.067	126.8-174.5	1	0	1	1	26.9	Yes	SzD	3	4.4	1
Janda_WK_MIX_2005	58.16	55.4-74.7	Mixed	137.067	126.8-174.5	1	0	1	1	26.9	Yes	SzD	4	4.2	1
Janda_WK_MIX_2005	58.16	55.4-74.7	Mixed	137.067	126.8-174.5	1	0	1	1	26.9	Yes	SzD	5	7.6	1
Janda_WK_MIX_2005	58.16	55.4-74.7	Mixed	137.067	126.8-174.5	1	0	1	1	26.9	Yes	SzD	6	6.3	1
Janda_WK_MIX_2005	58.16	55.4-74.7	Mixed	137.067	126.8-174.5	1	0	1	1	26.9	Yes	SzD	7	6.6	1
Janda_WK_MIX_2005	58.16	55.4-74.7	Mixed	137.067	126.8-174.5	1	0	1	1	26.9	Yes	SzD	8	5.5	1
Janda_WK_MIX_2005	58.16	55.4-74.7	Mixed	137.067	126.8-174.5	1	0	1	1	26.9	Yes	SzD	9	5.2	1
Janda_WK_MIX_2005	58.16	55.4-74.7	Mixed	137.067	126.8-174.5	1	0	1	1	26.9	Yes	SzD	10	8.6	1
Janda_WK_MIX_2005	58.16	55.4-74.7	Mixed	137.067	126.8-174.5	1	0	1	1	26.9	Yes	SzD	11	5.6	1
Janda_WK_MIX_2005	58.16	55.4-74.7	Mixed	137.067	126.8-174.5	1	0	1	1	26.9	Yes	SzD	12	3.8	1
Janda_WK_MIX_2005	58.16	55.4-74.7	Mixed	137.067	126.8-174.5	1	0	1	1	26.9	Yes	SzD	13	4.9	1
Janda_WK_MIX_2005	58.16	55.4-74.7	Mixed	137.067	126.8-174.5	1	0	1	1	26.9	Yes	SzD	14	14.6	1
Janda_WK_MIX_2005	58.16	55.4-74.7	Mixed	137.067	126.8-174.5	1	0	1	1	26.9	Yes	SzD	15	6.4	1
Dance_SA_MIX_2011	58.7	55.4-74.7	Mixed	75.867	31.4-79.4	1	1	2	2	24.2		SB	1	5.3	1
Dance_SA_MIX_2011	58.7	55.4-74.7	Mixed	75.867	31.4-79.4	1	1	2	2	24.2		SB	2	21.6	1
Dance_SA_MIX_2011	58.7	55.4-74.7	Mixed	75.867	31.4-79.4	1	1	2	2	24.2		SB	3	3.3	1
Dance_SA_MIX_2011	58.7	55.4-74.7	Mixed	75.867	31.4-79.4	1	1	2	2	24.2		SB	4	21	1
Dance_SA_MIX_2011	58.7	55.4-74.7	Mixed	75.867	31.4-79.4	1	1	2	2	24.2		SB	5	29.7	1
Dance_SA_MIX_2011	58.7	55.4-74.7	Mixed	75.867	31.4-79.4	1	1	2	2	24.2		SB	6	12.9	1
Dance_SA_MIX_2011	58.7	55.4-74.7	Mixed	75.867	31.4-79.4	1	1	2	2	24.2		SB	7	19.1	1
Dance_SA_MIX_2011	58.7	55.4-74.7	Mixed	75.867	31.4-79.4	1	1	2	2	24.2		SB	8	4	1
Dance_SA_MIX_2011	58.7	55.4-74.7	Mixed	75.867	31.4-79.4	1	1	2	2	24.2		SB	9	4	1
Dance_SA_MIX_2011	58.7	55.4-74.7	Mixed	75.867	31.4-79.4	1	1	2	2	24.2		SB	10	7.3	1
Dance_SA_MIX_2011	58.7	55.4-74.7	Mixed	75.867	31.4-79.4	1	1	2	2	24.2		SB	11	12.3	1
Dance_SA_MIX_2011	58.7	55.4-74.7	Mixed	75.867	31.4-79.4	1	1	2	2	24.2		SB	12	6.1	1
Dance_SA_MIX_2011	58.7	55.4-74.7	Mixed	75.867	31.4-79.4	1	1	2	2	24.2		SB	13	10.2	1
Dance_SA_MIX_2011	58.7	55.4-74.7	Mixed	75.867	31.4-79.4	1	1	2	2	24.2		SB	14	8.6	1
Dance_SA_MIX_2011	58.7	55.4-74.7	Mixed	75.867	31.4-79.4	1	1	2	2	24.2		SB	15	6.9	1
Bejgl_HV_BEAG_2013	58.79	55.4-74.7	Noncoop	45.3	31.4-79.4	1	0	1	1	16.4	No	SB	1	8.3	1
Bejgl_HV_BEAG_2013	58.79	55.4-74.7	Noncoop	45.3	31.4-79.4	1	0	1	1	16.4	No	SB	2	8.3	1
Bejgl_HV_BEAG_2013	58.79	55.4-74.7	Noncoop	45.3	31.4-79.4	1	0	1	1	16.4	No	SB	3	8.4	1
Bejgl_HV_BEAG_2013	58.79	55.4-74.7	Noncoop	45.3	31.4-79.4	1	0	1	1	16.4	No	SB	4	3.5	1
Bejgl_HV_BEAG_2013	58.79	55.4-74.7	Noncoop	45.3	31.4-79.4	1	0	1	1	16.4	No	SB	5	3.8	1
Bejgl_HV_BEAG_2013	58.79	55.4-74.7	Noncoop	45.3	31.4-79.4	1	0	1	1	16.4	No	SB	6	3.5	1
Bejgl_HV_BEAG_2013	58.79	55.4-74.7	Noncoop	45.3	31.4-79.4	1	0	1	1	16.4	No	SB	7	3.8	1
Bejgl_HV_BEAG_2013	58.79	55.4-74.7	Noncoop	45.3	31.4-79.4	1	0	1	1	16.4	No	SB	8	4.3	1
Bejgl_HV_BEAG_2013	58.79	55.4-74.7	Noncoop	45.3	31.4-79.4	1	0	1	1	16.4	No	SB	9	3.1	1
Bejgl_HV_BEAG_2013	58.79	55.4-74.7	Noncoop	45.3	31.4-79.4	1	0	1	1	16.4	No	SB	10	5.5	1
Bejgl_HV_BEAG_2013	58.79	55.4-74.7	Noncoop	45.3	31.4-79.4	1	0	1	1	16.4	No	SB	11	3.7	1
Bejgl_HV_BEAG_2013	58.79	55.4-74.7	Noncoop	45.3	31.4-79.4	1	0	1	1	16.4	No	SB	12	4.4	1
Bejgl_HV_BEAG_2013	58.79	55.4-74.7	Noncoop	45.3	31.4-79.4	1	0	1	1	16.4	No	SB	13	3.4	1
Bejgl_HV_BEAG_2013	58.79	55.4-74.7	Noncoop	45.3	31.4-79.4	1	0	1	1	16.4	No	SB	14	5	1
Bejgl_HV_BEAG_2013	58.79	55.4-74.7	Noncoop	45.3	31.4-79.4	1	0	1	1	16.4	No	SB	15	3.8	1
Tashi_JM_TIBT_2008	58.83	55.4-74.7	Coop	111.2	79.8-126.1	1	1	1	1	13.5	Yes	BZs	1	17.9	1
Tashi_JM_TIBT_2008	58.83	55.4-74.7	Coop	111.2	79.8-126.1	1	1	1	1	13.5	Yes	BZs	2	4.8	1
Tashi_JM_TIBT_2008	58.83	55.4-74.7	Coop	111.2	79.8-126.1	1	1	1	1	13.5	Yes	BZs	3	6.2	1
Tashi_JM_TIBT_2008	58.83	55.4-74.7	Coop	111.2	79.8-126.1	1	1	1	1	13.5	Yes	BZs	4	15.2	1
Tashi_JM_TIBT_2008	58.83	55.4-74.7	Coop	111.2	79.8-126.1	1	1	1	1	13.5	Yes	BZs	5	4.7	1
Tashi_JM_TIBT_2008	58.83	55.4-74.7	Coop	111.2	79.8-126.1	1	1	1	1	13.5	Yes	BZs	6	13.9	1
Tashi_JM_TIBT_2008	58.83	55.4-74.7	Coop	111.2	79.8-126.1	1	1	1	1	13.5	Yes	BZs	7	24.3	1
Tashi_JM_TIBT_2008	58.83	55.4-74.7	Coop	111.2	79.8-126.1	1	1	1	1	13.5	Yes	BZs	8	6.2	1
Tashi_JM_TIBT_2008	58.83	55.4-74.7	Coop	111.2	79.8-126.1	1	1	1	1	13.5	Yes	BZs	9	5.6	1
Tashi_JM_TIBT_2008	58.83	55.4-74.7	Coop	111.2	79.8-126.1	1	1	1	1	13.5	Yes	BZs	10	4.5	1
Tashi_JM_TIBT_2008	58.83	55.4-74.7	Coop	111.2	79.8-126.1	1	1	1	1	13.5	Yes	BZs	11	3.6	1
Tashi_JM_TIBT_2008	58.83	55.4-74.7	Coop	111.2	79.8-126.1	1	1	1	1	13.5	Yes	BZs	12	10	1
Tashi_JM_TIBT_2008	58.83	55.4-74.7	Coop	111.2	79.8-126.1	1	1	1	1	13.5	Yes	BZs	13	2.8	1
Tashi_JM_TIBT_2008	58.83	55.4-74.7	Coop	111.2	79.8-126.1	1	1	1	1	13.5	Yes	BZs	14	8.9	1
Tashi_JM_TIBT_2008	58.83	55.4-74.7	Coop	111.2	79.8-126.1	1	1	1	1	13.5	Yes	BZs	15	3.7	1
Brutu_KKE_MIX_2005	59.25	55.4-74.7	Mixed	134.733	126.8-174.5	0	0	1	1	30.3	No	SzD	1	15.3	1
Brutu_KKE_MIX_2005	59.25	55.4-74.7	Mixed	134.733	126.8-174.5	0	0	1	1	30.3	No	SzD	2	12.3	1
Brutu_KKE_MIX_2005	59.25	55.4-74.7	Mixed	134.733	126.8-174.5	0	0	1	1	30.3	No	SzD	3	10.6	1
Brutu_KKE_MIX_2005	59.25	55.4-74.7	Mixed	134.733	126.8-174.5	0	0	1	1	30.3	No	SzD	4	24.3	1
Brutu_KKE_MIX_2005	59.25	55.4-74.7	Mixed	134.733	126.8-174.5	0	0	1	1	30.3	No	SzD	5	13.5	1
Brutu_KKE_MIX_2005	59.25	55.4-74.7	Mixed	134.733	126.8-174.5	0	0	1	1	30.3	No	SzD	6	11.9	1
Brutu_KKE_MIX_2005	59.25	55.4-74.7	Mixed	134.733	126.8-174.5	0	0	1	1	30.3	No	SzD	7	17.7	1
Brutu_KKE_MIX_2005	59.25	55.4-74.7	Mixed	134.733	126.8-174.5	0	0	1	1	30.3	No	SzD	8	6.7	1
Brutu_KKE_MIX_2005	59.25	55.4-74.7	Mixed	134.733	126.8-174.5	0	0	1	1	30.3	No	SzD	9	8.3	1
Brutu_KKE_MIX_2005	59.25	55.4-74.7	Mixed	134.733	126.8-174.5	0	0	1	1	30.3	No	SzD	10	38.9	1
Brutu_KKE_MIX_2005	59.25	55.4-74.7	Mixed	134.733	126.8-174.5	0	0	1	1	30.3	No	SzD	11	14.5	1
Brutu_KKE_MIX_2005	59.25	55.4-74.7	Mixed	134.733	126.8-174.5	0	0	1	1	30.3	No	SzD	12	15.6	1
Brutu_KKE_MIX_2005	59.25	55.4-74.7	Mixed	134.733	126.8-174.5	0	0	1	1	30.3	No	SzD	13	16	1
Brutu_KKE_MIX_2005	59.25	55.4-74.7	Mixed	134.733	126.8-174.5	0	0	1	1	30.3	No	SzD	14	30.8	1
Brutu_KKE_MIX_2005	59.25	55.4-74.7	Mixed	134.733	126.8-174.5	0	0	1	1	30.3	No	SzD	15	4.4	1
Plety_RR_MUDI_2005	59.7	55.4-74.7	Coop	138.667	126.8-174.5	0	0	2	1	11.3		BZs	1	4.5	1
Plety_RR_MUDI_2005	59.7	55.4-74.7	Coop	138.667	126.8-174.5	0	0	2	1	11.3		BZs	2	5.9	1
Plety_RR_MUDI_2005	59.7	55.4-74.7	Coop	138.667	126.8-174.5	0	0	2	1	11.3		BZs	3	12.6	1
Plety_RR_MUDI_2005	59.7	55.4-74.7	Coop	138.667	126.8-174.5	0	0	2	1	11.3		BZs	4	7.9	1
Plety_RR_MUDI_2005	59.7	55.4-74.7	Coop	138.667	126.8-174.5	0	0	2	1	11.3		BZs	5	10.4	1
Plety_RR_MUDI_2005	59.7	55.4-74.7	Coop	138.667	126.8-174.5	0	0	2	1	11.3		BZs	6	12.8	1
Plety_RR_MUDI_2005	59.7	55.4-74.7	Coop	138.667	126.8-174.5	0	0	2	1	11.3		BZs	7	6.2	1
Plety_RR_MUDI_2005	59.7	55.4-74.7	Coop	138.667	126.8-174.5	0	0	2	1	11.3		BZs	8	9.7	1
Plety_RR_MUDI_2005	59.7	55.4-74.7	Coop	138.667	126.8-174.5	0	0	2	1	11.3		BZs	9	3.5	1
Plety_RR_MUDI_2005	59.7	55.4-74.7	Coop	138.667	126.8-174.5	0	0	2	1	11.3		BZs	10	6.2	1
Plety_RR_MUDI_2005	59.7	55.4-74.7	Coop	138.667	126.8-174.5	0	0	2	1	11.3		BZs	11	4.7	1
Plety_RR_MUDI_2005	59.7	55.4-74.7	Coop	138.667	126.8-174.5	0	0	2	1	11.3		BZs	12	3.6	1
Plety_RR_MUDI_2005	59.7	55.4-74.7	Coop	138.667	126.8-174.5	0	0	2	1	11.3		BZs	13	3.6	1
Plety_RR_MUDI_2005	59.7	55.4-74.7	Coop	138.667	126.8-174.5	0	0	2	1	11.3		BZs	14	4.5	1
Plety_RR_MUDI_2005	59.7	55.4-74.7	Coop	138.667	126.8-174.5	0	0	2	1	11.3		BZs	15	5.2	1
Lizi_BG_BORD_2008	60.26	55.4-74.7	Coop	106.5	79.8-126.1	1	0	2	1	24.3	No	SB	1	6.7	1
Lizi_BG_BORD_2008	60.26	55.4-74.7	Coop	106.5	79.8-126.1	1	0	2	1	24.3	No	SB	2	8.7	1
Lizi_BG_BORD_2008	60.26	55.4-74.7	Coop	106.5	79.8-126.1	1	0	2	1	24.3	No	SB	3	8.5	1
Lizi_BG_BORD_2008	60.26	55.4-74.7	Coop	106.5	79.8-126.1	1	0	2	1	24.3	No	SB	4	4.8	1
Lizi_BG_BORD_2008	60.26	55.4-74.7	Coop	106.5	79.8-126.1	1	0	2	1	24.3	No	SB	5	4.1	1
Lizi_BG_BORD_2008	60.26	55.4-74.7	Coop	106.5	79.8-126.1	1	0	2	1	24.3	No	SB	6	4.2	1
Lizi_BG_BORD_2008	60.26	55.4-74.7	Coop	106.5	79.8-126.1	1	0	2	1	24.3	No	SB	7	7.7	1
Lizi_BG_BORD_2008	60.26	55.4-74.7	Coop	106.5	79.8-126.1	1	0	2	1	24.3	No	SB	8	7.4	1
Lizi_BG_BORD_2008	60.26	55.4-74.7	Coop	106.5	79.8-126.1	1	0	2	1	24.3	No	SB	9	3.5	1
Lizi_BG_BORD_2008	60.26	55.4-74.7	Coop	106.5	79.8-126.1	1	0	2	1	24.3	No	SB	10	3.9	1
Lizi_BG_BORD_2008	60.26	55.4-74.7	Coop	106.5	79.8-126.1	1	0	2	1	24.3	No	SB	11	13.1	1
Lizi_BG_BORD_2008	60.26	55.4-74.7	Coop	106.5	79.8-126.1	1	0	2	1	24.3	No	SB	12	3.3	1
Lizi_BG_BORD_2008	60.26	55.4-74.7	Coop	106.5	79.8-126.1	1	0	2	1	24.3	No	SB	13	3.7	1
Lizi_BG_BORD_2008	60.26	55.4-74.7	Coop	106.5	79.8-126.1	1	0	2	1	24.3	No	SB	14	2.8	1
Lizi_BG_BORD_2008	60.26	55.4-74.7	Coop	106.5	79.8-126.1	1	0	2	1	24.3	No	SB	15	10.6	1
Momo_JJ_APIT_2014	60.51	55.4-74.7	Noncoop	37.833	31.4-79.4	1	1	1	2	21.2	No	DA	1	12.3	1
Momo_JJ_APIT_2014	60.51	55.4-74.7	Noncoop	37.833	31.4-79.4	1	1	1	2	21.2	No	DA	2	3.1	1
Momo_JJ_APIT_2014	60.51	55.4-74.7	Noncoop	37.833	31.4-79.4	1	1	1	2	21.2	No	DA	3	6	1
Momo_JJ_APIT_2014	60.51	55.4-74.7	Noncoop	37.833	31.4-79.4	1	1	1	2	21.2	No	DA	4	9.4	1
Momo_JJ_APIT_2014	60.51	55.4-74.7	Noncoop	37.833	31.4-79.4	1	1	1	2	21.2	No	DA	5	3.1	1
Momo_JJ_APIT_2014	60.51	55.4-74.7	Noncoop	37.833	31.4-79.4	1	1	1	2	21.2	No	DA	6	4.3	1
Momo_JJ_APIT_2014	60.51	55.4-74.7	Noncoop	37.833	31.4-79.4	1	1	1	2	21.2	No	DA	7	7.5	1
Momo_JJ_APIT_2014	60.51	55.4-74.7	Noncoop	37.833	31.4-79.4	1	1	1	2	21.2	No	DA	8	2.3	1
Momo_JJ_APIT_2014	60.51	55.4-74.7	Noncoop	37.833	31.4-79.4	1	1	1	2	21.2	No	DA	9	3.3	1
Momo_JJ_APIT_2014	60.51	55.4-74.7	Noncoop	37.833	31.4-79.4	1	1	1	2	21.2	No	DA	10	2.3	1
Momo_JJ_APIT_2014	60.51	55.4-74.7	Noncoop	37.833	31.4-79.4	1	1	1	2	21.2	No	DA	11	2.3	1
Momo_JJ_APIT_2014	60.51	55.4-74.7	Noncoop	37.833	31.4-79.4	1	1	1	2	21.2	No	DA	12	2.5	1
Momo_JJ_APIT_2014	60.51	55.4-74.7	Noncoop	37.833	31.4-79.4	1	1	1	2	21.2	No	DA	13	3	1
Momo_JJ_APIT_2014	60.51	55.4-74.7	Noncoop	37.833	31.4-79.4	1	1	1	2	21.2	No	DA	14	2.2	1
Momo_JJ_APIT_2014	60.51	55.4-74.7	Noncoop	37.833	31.4-79.4	1	1	1	2	21.2	No	DA	15	2	1
Titi_TV_TIBT_2005	61.42	55.4-74.7	Coop	137.267	126.8-174.5	1	0	1	2	12.2	Yes	BR	1	30.6	1
Titi_TV_TIBT_2005	61.42	55.4-74.7	Coop	137.267	126.8-174.5	1	0	1	2	12.2	Yes	BR	2	17.3	1
Titi_TV_TIBT_2005	61.42	55.4-74.7	Coop	137.267	126.8-174.5	1	0	1	2	12.2	Yes	BR	3	11.8	1
Titi_TV_TIBT_2005	61.42	55.4-74.7	Coop	137.267	126.8-174.5	1	0	1	2	12.2	Yes	BR	4	32.9	1
Titi_TV_TIBT_2005	61.42	55.4-74.7	Coop	137.267	126.8-174.5	1	0	1	2	12.2	Yes	BR	5	4.4	1
Titi_TV_TIBT_2005	61.42	55.4-74.7	Coop	137.267	126.8-174.5	1	0	1	2	12.2	Yes	BR	6	2.2	1
Titi_TV_TIBT_2005	61.42	55.4-74.7	Coop	137.267	126.8-174.5	1	0	1	2	12.2	Yes	BR	7	2	1
Titi_TV_TIBT_2005	61.42	55.4-74.7	Coop	137.267	126.8-174.5	1	0	1	2	12.2	Yes	BR	8	2	1
Titi_TV_TIBT_2005	61.42	55.4-74.7	Coop	137.267	126.8-174.5	1	0	1	2	12.2	Yes	BR	9	3.1	1
Titi_TV_TIBT_2005	61.42	55.4-74.7	Coop	137.267	126.8-174.5	1	0	1	2	12.2	Yes	BR	10	19.1	1
Titi_TV_TIBT_2005	61.42	55.4-74.7	Coop	137.267	126.8-174.5	1	0	1	2	12.2	Yes	BR	11	2.2	1
Titi_TV_TIBT_2005	61.42	55.4-74.7	Coop	137.267	126.8-174.5	1	0	1	2	12.2	Yes	BR	12	6.3	1
Titi_TV_TIBT_2005	61.42	55.4-74.7	Coop	137.267	126.8-174.5	1	0	1	2	12.2	Yes	BR	13	6.2	1
Titi_TV_TIBT_2005	61.42	55.4-74.7	Coop	137.267	126.8-174.5	1	0	1	2	12.2	Yes	BR	14	2.8	1
Titi_TV_TIBT_2005	61.42	55.4-74.7	Coop	137.267	126.8-174.5	1	0	1	2	12.2	Yes	BR	15	3.5	1
Bogyo_GGK_BEAG_2011	61.47	55.4-74.7	Noncoop	75.067	31.4-79.4	1	1	1	2	14.9	No	EA	1	5.1	1
Bogyo_GGK_BEAG_2011	61.47	55.4-74.7	Noncoop	75.067	31.4-79.4	1	1	1	2	14.9	No	EA	2	7	1
Bogyo_GGK_BEAG_2011	61.47	55.4-74.7	Noncoop	75.067	31.4-79.4	1	1	1	2	14.9	No	EA	3	7	1
Bogyo_GGK_BEAG_2011	61.47	55.4-74.7	Noncoop	75.067	31.4-79.4	1	1	1	2	14.9	No	EA	4	3.9	1
Bogyo_GGK_BEAG_2011	61.47	55.4-74.7	Noncoop	75.067	31.4-79.4	1	1	1	2	14.9	No	EA	5	16.2	1
Bogyo_GGK_BEAG_2011	61.47	55.4-74.7	Noncoop	75.067	31.4-79.4	1	1	1	2	14.9	No	EA	6	5.9	1
Bogyo_GGK_BEAG_2011	61.47	55.4-74.7	Noncoop	75.067	31.4-79.4	1	1	1	2	14.9	No	EA	7	7.7	1
Bogyo_GGK_BEAG_2011	61.47	55.4-74.7	Noncoop	75.067	31.4-79.4	1	1	1	2	14.9	No	EA	8	5.4	1
Bogyo_GGK_BEAG_2011	61.47	55.4-74.7	Noncoop	75.067	31.4-79.4	1	1	1	2	14.9	No	EA	9	2.1	1
Bogyo_GGK_BEAG_2011	61.47	55.4-74.7	Noncoop	75.067	31.4-79.4	1	1	1	2	14.9	No	EA	10	2.3	1
Bogyo_GGK_BEAG_2011	61.47	55.4-74.7	Noncoop	75.067	31.4-79.4	1	1	1	2	14.9	No	EA	11	5.7	1
Bogyo_GGK_BEAG_2011	61.47	55.4-74.7	Noncoop	75.067	31.4-79.4	1	1	1	2	14.9	No	EA	12	4.2	1
Bogyo_GGK_BEAG_2011	61.47	55.4-74.7	Noncoop	75.067	31.4-79.4	1	1	1	2	14.9	No	EA	13	2.7	1
Bogyo_GGK_BEAG_2011	61.47	55.4-74.7	Noncoop	75.067	31.4-79.4	1	1	1	2	14.9	No	EA	14	8.9	1
Bogyo_GGK_BEAG_2011	61.47	55.4-74.7	Noncoop	75.067	31.4-79.4	1	1	1	2	14.9	No	EA	15	2.5	1
Bob_BRE_MIX_2014	61.5	55.4-74.7	Mixed	43.8	31.4-79.4	1	1	1	1	13.8	No	BZs	1	6.5	1
Bob_BRE_MIX_2014	61.5	55.4-74.7	Mixed	43.8	31.4-79.4	1	1	1	1	13.8	No	BZs	2	4.3	1
Bob_BRE_MIX_2014	61.5	55.4-74.7	Mixed	43.8	31.4-79.4	1	1	1	1	13.8	No	BZs	3	4.4	1
Bob_BRE_MIX_2014	61.5	55.4-74.7	Mixed	43.8	31.4-79.4	1	1	1	1	13.8	No	BZs	4	2.1	1
Bob_BRE_MIX_2014	61.5	55.4-74.7	Mixed	43.8	31.4-79.4	1	1	1	1	13.8	No	BZs	5	4	1
Bob_BRE_MIX_2014	61.5	55.4-74.7	Mixed	43.8	31.4-79.4	1	1	1	1	13.8	No	BZs	6	3.1	1
Bob_BRE_MIX_2014	61.5	55.4-74.7	Mixed	43.8	31.4-79.4	1	1	1	1	13.8	No	BZs	7	3.5	1
Bob_BRE_MIX_2014	61.5	55.4-74.7	Mixed	43.8	31.4-79.4	1	1	1	1	13.8	No	BZs	8	2.5	1
Bob_BRE_MIX_2014	61.5	55.4-74.7	Mixed	43.8	31.4-79.4	1	1	1	1	13.8	No	BZs	9	2.6	1
Bob_BRE_MIX_2014	61.5	55.4-74.7	Mixed	43.8	31.4-79.4	1	1	1	1	13.8	No	BZs	10	2.2	1
Bob_BRE_MIX_2014	61.5	55.4-74.7	Mixed	43.8	31.4-79.4	1	1	1	1	13.8	No	BZs	11	3.6	1
Bob_BRE_MIX_2014	61.5	55.4-74.7	Mixed	43.8	31.4-79.4	1	1	1	1	13.8	No	BZs	12	1.8	1
Bob_BRE_MIX_2014	61.5	55.4-74.7	Mixed	43.8	31.4-79.4	1	1	1	1	13.8	No	BZs	13	3	1
Bob_BRE_MIX_2014	61.5	55.4-74.7	Mixed	43.8	31.4-79.4	1	1	1	1	13.8	No	BZs	14	3.9	1
Bob_BRE_MIX_2014	61.5	55.4-74.7	Mixed	43.8	31.4-79.4	1	1	1	1	13.8	No	BZs	15	2.1	1
Zazi_RZ_MIX_2004	62.29	55.4-74.7	Mixed	150.133	126.8-174.5	1	0	2	2	14.3	No	MS	1	10.1	1
Zazi_RZ_MIX_2004	62.29	55.4-74.7	Mixed	150.133	126.8-174.5	1	0	2	2	14.3	No	MS	2	23.4	1
Zazi_RZ_MIX_2004	62.29	55.4-74.7	Mixed	150.133	126.8-174.5	1	0	2	2	14.3	No	MS	3	5.9	1
Zazi_RZ_MIX_2004	62.29	55.4-74.7	Mixed	150.133	126.8-174.5	1	0	2	2	14.3	No	MS	4	11.7	1
Zazi_RZ_MIX_2004	62.29	55.4-74.7	Mixed	150.133	126.8-174.5	1	0	2	2	14.3	No	MS	5	6.5	1
Zazi_RZ_MIX_2004	62.29	55.4-74.7	Mixed	150.133	126.8-174.5	1	0	2	2	14.3	No	MS	6	13	1
Zazi_RZ_MIX_2004	62.29	55.4-74.7	Mixed	150.133	126.8-174.5	1	0	2	2	14.3	No	MS	7	12	1
Zazi_RZ_MIX_2004	62.29	55.4-74.7	Mixed	150.133	126.8-174.5	1	0	2	2	14.3	No	MS	8	8.9	1
Zazi_RZ_MIX_2004	62.29	55.4-74.7	Mixed	150.133	126.8-174.5	1	0	2	2	14.3	No	MS	9	6.9	1
Zazi_RZ_MIX_2004	62.29	55.4-74.7	Mixed	150.133	126.8-174.5	1	0	2	2	14.3	No	MS	10	22.8	1
Zazi_RZ_MIX_2004	62.29	55.4-74.7	Mixed	150.133	126.8-174.5	1	0	2	2	14.3	No	MS	11	7.2	1
Zazi_RZ_MIX_2004	62.29	55.4-74.7	Mixed	150.133	126.8-174.5	1	0	2	2	14.3	No	MS	12	5	1
Zazi_RZ_MIX_2004	62.29	55.4-74.7	Mixed	150.133	126.8-174.5	1	0	2	2	14.3	No	MS	13	9.3	1
Zazi_RZ_MIX_2004	62.29	55.4-74.7	Mixed	150.133	126.8-174.5	1	0	2	2	14.3	No	MS	14	4.6	1
Zazi_RZ_MIX_2004	62.29	55.4-74.7	Mixed	150.133	126.8-174.5	1	0	2	2	14.3	No	MS	15	8.5	1
Tappa_PN_MIX_2006	62.61	55.4-74.7	Mixed	120.367	79.8-126.1	1	0	1	1	35.1	Yes	SzD	1	14.3	1
Tappa_PN_MIX_2006	62.61	55.4-74.7	Mixed	120.367	79.8-126.1	1	0	1	1	35.1	Yes	SzD	2	54.4	1
Tappa_PN_MIX_2006	62.61	55.4-74.7	Mixed	120.367	79.8-126.1	1	0	1	1	35.1	Yes	SzD	3	8	1
Tappa_PN_MIX_2006	62.61	55.4-74.7	Mixed	120.367	79.8-126.1	1	0	1	1	35.1	Yes	SzD	4	17.7	1
Tappa_PN_MIX_2006	62.61	55.4-74.7	Mixed	120.367	79.8-126.1	1	0	1	1	35.1	Yes	SzD	5	8.7	1
Tappa_PN_MIX_2006	62.61	55.4-74.7	Mixed	120.367	79.8-126.1	1	0	1	1	35.1	Yes	SzD	6	7.9	1
Tappa_PN_MIX_2006	62.61	55.4-74.7	Mixed	120.367	79.8-126.1	1	0	1	1	35.1	Yes	SzD	7	16.6	1
Tappa_PN_MIX_2006	62.61	55.4-74.7	Mixed	120.367	79.8-126.1	1	0	1	1	35.1	Yes	SzD	8	20.5	1
Tappa_PN_MIX_2006	62.61	55.4-74.7	Mixed	120.367	79.8-126.1	1	0	1	1	35.1	Yes	SzD	9	18.6	1
Tappa_PN_MIX_2006	62.61	55.4-74.7	Mixed	120.367	79.8-126.1	1	0	1	1	35.1	Yes	SzD	10	18.8	1
Tappa_PN_MIX_2006	62.61	55.4-74.7	Mixed	120.367	79.8-126.1	1	0	1	1	35.1	Yes	SzD	11	12.7	1
Tappa_PN_MIX_2006	62.61	55.4-74.7	Mixed	120.367	79.8-126.1	1	0	1	1	35.1	Yes	SzD	12	15	1
Tappa_PN_MIX_2006	62.61	55.4-74.7	Mixed	120.367	79.8-126.1	1	0	1	1	35.1	Yes	SzD	13	4.3	1
Tappa_PN_MIX_2006	62.61	55.4-74.7	Mixed	120.367	79.8-126.1	1	0	1	1	35.1	Yes	SzD	14	8.7	1
Tappa_PN_MIX_2006	62.61	55.4-74.7	Mixed	120.367	79.8-126.1	1	0	1	1	35.1	Yes	SzD	15	3.2	1
Kope_FB_CAIR_2007	66.39	55.4-74.7	Noncoop	122.933	79.8-126.1	0	0	1	1	10	Yes	MS	1	6.6	1
Kope_FB_CAIR_2007	66.39	55.4-74.7	Noncoop	122.933	79.8-126.1	0	0	1	1	10	Yes	MS	2	8.3	1
Kope_FB_CAIR_2007	66.39	55.4-74.7	Noncoop	122.933	79.8-126.1	0	0	1	1	10	Yes	MS	3	5.7	1
Kope_FB_CAIR_2007	66.39	55.4-74.7	Noncoop	122.933	79.8-126.1	0	0	1	1	10	Yes	MS	4	10.1	1
Kope_FB_CAIR_2007	66.39	55.4-74.7	Noncoop	122.933	79.8-126.1	0	0	1	1	10	Yes	MS	5	4.3	1
Kope_FB_CAIR_2007	66.39	55.4-74.7	Noncoop	122.933	79.8-126.1	0	0	1	1	10	Yes	MS	6	2.9	1
Kope_FB_CAIR_2007	66.39	55.4-74.7	Noncoop	122.933	79.8-126.1	0	0	1	1	10	Yes	MS	7	6.6	1
Kope_FB_CAIR_2007	66.39	55.4-74.7	Noncoop	122.933	79.8-126.1	0	0	1	1	10	Yes	MS	8	6.3	1
Kope_FB_CAIR_2007	66.39	55.4-74.7	Noncoop	122.933	79.8-126.1	0	0	1	1	10	Yes	MS	9	7	1
Kope_FB_CAIR_2007	66.39	55.4-74.7	Noncoop	122.933	79.8-126.1	0	0	1	1	10	Yes	MS	10	3.2	1
Kope_FB_CAIR_2007	66.39	55.4-74.7	Noncoop	122.933	79.8-126.1	0	0	1	1	10	Yes	MS	11	3.9	1
Kope_FB_CAIR_2007	66.39	55.4-74.7	Noncoop	122.933	79.8-126.1	0	0	1	1	10	Yes	MS	12	6.7	1
Kope_FB_CAIR_2007	66.39	55.4-74.7	Noncoop	122.933	79.8-126.1	0	0	1	1	10	Yes	MS	13	4	1
Kope_FB_CAIR_2007	66.39	55.4-74.7	Noncoop	122.933	79.8-126.1	0	0	1	1	10	Yes	MS	14	3.3	1
Kope_FB_CAIR_2007	66.39	55.4-74.7	Noncoop	122.933	79.8-126.1	0	0	1	1	10	Yes	MS	15	6.1	1
Dolli_GM_BOX_2014	67.47	55.4-74.7	Noncoop	43.2	31.4-79.4	0	0	2	1	27.9	Yes	DA	1	2.2	1
Dolli_GM_BOX_2014	67.47	55.4-74.7	Noncoop	43.2	31.4-79.4	0	0	2	1	27.9	Yes	DA	2	5.3	1
Dolli_GM_BOX_2014	67.47	55.4-74.7	Noncoop	43.2	31.4-79.4	0	0	2	1	27.9	Yes	DA	3	5.5	1
Dolli_GM_BOX_2014	67.47	55.4-74.7	Noncoop	43.2	31.4-79.4	0	0	2	1	27.9	Yes	DA	4	4.9	1
Dolli_GM_BOX_2014	67.47	55.4-74.7	Noncoop	43.2	31.4-79.4	0	0	2	1	27.9	Yes	DA	5	6.8	1
Dolli_GM_BOX_2014	67.47	55.4-74.7	Noncoop	43.2	31.4-79.4	0	0	2	1	27.9	Yes	DA	6	3.6	1
Dolli_GM_BOX_2014	67.47	55.4-74.7	Noncoop	43.2	31.4-79.4	0	0	2	1	27.9	Yes	DA	7	2.9	1
Dolli_GM_BOX_2014	67.47	55.4-74.7	Noncoop	43.2	31.4-79.4	0	0	2	1	27.9	Yes	DA	8	4.4	1
Dolli_GM_BOX_2014	67.47	55.4-74.7	Noncoop	43.2	31.4-79.4	0	0	2	1	27.9	Yes	DA	9	2.3	1
Dolli_GM_BOX_2014	67.47	55.4-74.7	Noncoop	43.2	31.4-79.4	0	0	2	1	27.9	Yes	DA	10	2.5	1
Dolli_GM_BOX_2014	67.47	55.4-74.7	Noncoop	43.2	31.4-79.4	0	0	2	1	27.9	Yes	DA	11	2.3	1
Dolli_GM_BOX_2014	67.47	55.4-74.7	Noncoop	43.2	31.4-79.4	0	0	2	1	27.9	Yes	DA	12	3.6	1
Dolli_GM_BOX_2014	67.47	55.4-74.7	Noncoop	43.2	31.4-79.4	0	0	2	1	27.9	Yes	DA	13	1.9	1
Dolli_GM_BOX_2014	67.47	55.4-74.7	Noncoop	43.2	31.4-79.4	0	0	2	1	27.9	Yes	DA	14	2.4	1
Dolli_GM_BOX_2014	67.47	55.4-74.7	Noncoop	43.2	31.4-79.4	0	0	2	1	27.9	Yes	DA	15	4.8	1
Hetty_CE_CKCS_2009	67.58	55.4-74.7	Coop	126.833	126.8-174.5	0	0	2	1	9.4	Yes	BZs	1	7.3	1
Hetty_CE_CKCS_2009	67.58	55.4-74.7	Coop	126.833	126.8-174.5	0	0	2	1	9.4	Yes	BZs	2	8	1
Hetty_CE_CKCS_2009	67.58	55.4-74.7	Coop	126.833	126.8-174.5	0	0	2	1	9.4	Yes	BZs	3	6	1
Hetty_CE_CKCS_2009	67.58	55.4-74.7	Coop	126.833	126.8-174.5	0	0	2	1	9.4	Yes	BZs	4	10.6	1
Hetty_CE_CKCS_2009	67.58	55.4-74.7	Coop	126.833	126.8-174.5	0	0	2	1	9.4	Yes	BZs	5	3	1
Hetty_CE_CKCS_2009	67.58	55.4-74.7	Coop	126.833	126.8-174.5	0	0	2	1	9.4	Yes	BZs	6	9.4	1
Hetty_CE_CKCS_2009	67.58	55.4-74.7	Coop	126.833	126.8-174.5	0	0	2	1	9.4	Yes	BZs	7	2.9	1
Hetty_CE_CKCS_2009	67.58	55.4-74.7	Coop	126.833	126.8-174.5	0	0	2	1	9.4	Yes	BZs	8	3.2	1
Hetty_CE_CKCS_2009	67.58	55.4-74.7	Coop	126.833	126.8-174.5	0	0	2	1	9.4	Yes	BZs	9	6.5	1
Hetty_CE_CKCS_2009	67.58	55.4-74.7	Coop	126.833	126.8-174.5	0	0	2	1	9.4	Yes	BZs	10	2.9	1
Hetty_CE_CKCS_2009	67.58	55.4-74.7	Coop	126.833	126.8-174.5	0	0	2	1	9.4	Yes	BZs	11	4.2	1
Hetty_CE_CKCS_2009	67.58	55.4-74.7	Coop	126.833	126.8-174.5	0	0	2	1	9.4	Yes	BZs	12	3.6	1
Hetty_CE_CKCS_2009	67.58	55.4-74.7	Coop	126.833	126.8-174.5	0	0	2	1	9.4	Yes	BZs	13	2.6	1
Hetty_CE_CKCS_2009	67.58	55.4-74.7	Coop	126.833	126.8-174.5	0	0	2	1	9.4	Yes	BZs	14	5.2	1
Hetty_CE_CKCS_2009	67.58	55.4-74.7	Coop	126.833	126.8-174.5	0	0	2	1	9.4	Yes	BZs	15	4.6	1
Knut_BA_MIX_2006	67.99	55.4-74.7	Mixed	134.8	126.8-174.5	1	0	1	1	11.1		SzD	1	2.3	1
Knut_BA_MIX_2006	67.99	55.4-74.7	Mixed	134.8	126.8-174.5	1	0	1	1	11.1		SzD	2	2.5	1
Knut_BA_MIX_2006	67.99	55.4-74.7	Mixed	134.8	126.8-174.5	1	0	1	1	11.1		SzD	3	2.8	1
Knut_BA_MIX_2006	67.99	55.4-74.7	Mixed	134.8	126.8-174.5	1	0	1	1	11.1		SzD	4	2.2	1
Knut_BA_MIX_2006	67.99	55.4-74.7	Mixed	134.8	126.8-174.5	1	0	1	1	11.1		SzD	5	1.9	1
Knut_BA_MIX_2006	67.99	55.4-74.7	Mixed	134.8	126.8-174.5	1	0	1	1	11.1		SzD	6	2.2	1
Knut_BA_MIX_2006	67.99	55.4-74.7	Mixed	134.8	126.8-174.5	1	0	1	1	11.1		SzD	7	2.4	1
Knut_BA_MIX_2006	67.99	55.4-74.7	Mixed	134.8	126.8-174.5	1	0	1	1	11.1		SzD	8	2.1	1
Knut_BA_MIX_2006	67.99	55.4-74.7	Mixed	134.8	126.8-174.5	1	0	1	1	11.1		SzD	9	3.4	1
Knut_BA_MIX_2006	67.99	55.4-74.7	Mixed	134.8	126.8-174.5	1	0	1	1	11.1		SzD	10	2.7	1
Knut_BA_MIX_2006	67.99	55.4-74.7	Mixed	134.8	126.8-174.5	1	0	1	1	11.1		SzD	11	2.2	1
Knut_BA_MIX_2006	67.99	55.4-74.7	Mixed	134.8	126.8-174.5	1	0	1	1	11.1		SzD	12	2	1
Knut_BA_MIX_2006	67.99	55.4-74.7	Mixed	134.8	126.8-174.5	1	0	1	1	11.1		SzD	13	2.7	1
Knut_BA_MIX_2006	67.99	55.4-74.7	Mixed	134.8	126.8-174.5	1	0	1	1	11.1		SzD	14	2.2	1
Knut_BA_MIX_2006	67.99	55.4-74.7	Mixed	134.8	126.8-174.5	1	0	1	1	11.1		SzD	15	2	1
Olive_CV_MIX_2009	69.84	55.4-74.7	Mixed	98.933	79.8-126.1	0	0	1	1	7.5	Yes	SzD	1	69.5	1
Olive_CV_MIX_2009	69.84	55.4-74.7	Mixed	98.933	79.8-126.1	0	0	1	1	7.5	Yes	SzD	2	27.2	1
Olive_CV_MIX_2009	69.84	55.4-74.7	Mixed	98.933	79.8-126.1	0	0	1	1	7.5	Yes	SzD	3	35.8	1
Olive_CV_MIX_2009	69.84	55.4-74.7	Mixed	98.933	79.8-126.1	0	0	1	1	7.5	Yes	SzD	4	16	1
Olive_CV_MIX_2009	69.84	55.4-74.7	Mixed	98.933	79.8-126.1	0	0	1	1	7.5	Yes	SzD	5	21.7	1
Olive_CV_MIX_2009	69.84	55.4-74.7	Mixed	98.933	79.8-126.1	0	0	1	1	7.5	Yes	SzD	6	20.9	1
Olive_CV_MIX_2009	69.84	55.4-74.7	Mixed	98.933	79.8-126.1	0	0	1	1	7.5	Yes	SzD	7	29.7	1
Olive_CV_MIX_2009	69.84	55.4-74.7	Mixed	98.933	79.8-126.1	0	0	1	1	7.5	Yes	SzD	8	30	1
Olive_CV_MIX_2009	69.84	55.4-74.7	Mixed	98.933	79.8-126.1	0	0	1	1	7.5	Yes	SzD	9	7.1	1
Olive_CV_MIX_2009	69.84	55.4-74.7	Mixed	98.933	79.8-126.1	0	0	1	1	7.5	Yes	SzD	10	300	0
Olive_CV_MIX_2009	69.84	55.4-74.7	Mixed	98.933	79.8-126.1	0	0	1	1	7.5	Yes	SzD	11	300	0
Olive_CV_MIX_2009	69.84	55.4-74.7	Mixed	98.933	79.8-126.1	0	0	1	1	7.5	Yes	SzD	12	300	0
Olive_CV_MIX_2009	69.84	55.4-74.7	Mixed	98.933	79.8-126.1	0	0	1	1	7.5	Yes	SzD	13	300	0
Olive_CV_MIX_2009	69.84	55.4-74.7	Mixed	98.933	79.8-126.1	0	0	1	1	7.5	Yes	SzD	14	300	0
Olive_CV_MIX_2009	69.84	55.4-74.7	Mixed	98.933	79.8-126.1	0	0	1	1	7.5	Yes	SzD	15	300	0
Pinky_BG_CAIR_2008	70.84	55.4-74.7	Noncoop	105.3	79.8-126.1	1	1	2	1	10	Yes	BZs	1	3.3	1
Pinky_BG_CAIR_2008	70.84	55.4-74.7	Noncoop	105.3	79.8-126.1	1	1	2	1	10	Yes	BZs	2	13.4	1
Pinky_BG_CAIR_2008	70.84	55.4-74.7	Noncoop	105.3	79.8-126.1	1	1	2	1	10	Yes	BZs	3	6.6	1
Pinky_BG_CAIR_2008	70.84	55.4-74.7	Noncoop	105.3	79.8-126.1	1	1	2	1	10	Yes	BZs	4	2.9	1
Pinky_BG_CAIR_2008	70.84	55.4-74.7	Noncoop	105.3	79.8-126.1	1	1	2	1	10	Yes	BZs	5	8.3	1
Pinky_BG_CAIR_2008	70.84	55.4-74.7	Noncoop	105.3	79.8-126.1	1	1	2	1	10	Yes	BZs	6	4.2	1
Pinky_BG_CAIR_2008	70.84	55.4-74.7	Noncoop	105.3	79.8-126.1	1	1	2	1	10	Yes	BZs	7	7.4	1
Pinky_BG_CAIR_2008	70.84	55.4-74.7	Noncoop	105.3	79.8-126.1	1	1	2	1	10	Yes	BZs	8	3.3	1
Pinky_BG_CAIR_2008	70.84	55.4-74.7	Noncoop	105.3	79.8-126.1	1	1	2	1	10	Yes	BZs	9	2.2	1
Pinky_BG_CAIR_2008	70.84	55.4-74.7	Noncoop	105.3	79.8-126.1	1	1	2	1	10	Yes	BZs	10	4.6	1
Pinky_BG_CAIR_2008	70.84	55.4-74.7	Noncoop	105.3	79.8-126.1	1	1	2	1	10	Yes	BZs	11	2.3	1
Pinky_BG_CAIR_2008	70.84	55.4-74.7	Noncoop	105.3	79.8-126.1	1	1	2	1	10	Yes	BZs	12	2.5	1
Pinky_BG_CAIR_2008	70.84	55.4-74.7	Noncoop	105.3	79.8-126.1	1	1	2	1	10	Yes	BZs	13	3.2	1
Pinky_BG_CAIR_2008	70.84	55.4-74.7	Noncoop	105.3	79.8-126.1	1	1	2	1	10	Yes	BZs	14	2.9	1
Pinky_BG_CAIR_2008	70.84	55.4-74.7	Noncoop	105.3	79.8-126.1	1	1	2	1	10	Yes	BZs	15	2.7	1
Monti_TZ_BOX_2008	74.68	55.4-74.7	Noncoop	108.2	79.8-126.1	1	1	1	1	25	Yes	SzD	1	2.2	1
Monti_TZ_BOX_2008	74.68	55.4-74.7	Noncoop	108.2	79.8-126.1	1	1	1	1	25	Yes	SzD	2	7.2	1
Monti_TZ_BOX_2008	74.68	55.4-74.7	Noncoop	108.2	79.8-126.1	1	1	1	1	25	Yes	SzD	3	2.4	1
Monti_TZ_BOX_2008	74.68	55.4-74.7	Noncoop	108.2	79.8-126.1	1	1	1	1	25	Yes	SzD	4	2	1
Monti_TZ_BOX_2008	74.68	55.4-74.7	Noncoop	108.2	79.8-126.1	1	1	1	1	25	Yes	SzD	5	2.1	1
Monti_TZ_BOX_2008	74.68	55.4-74.7	Noncoop	108.2	79.8-126.1	1	1	1	1	25	Yes	SzD	6	2.1	1
Monti_TZ_BOX_2008	74.68	55.4-74.7	Noncoop	108.2	79.8-126.1	1	1	1	1	25	Yes	SzD	7	5.4	1
Monti_TZ_BOX_2008	74.68	55.4-74.7	Noncoop	108.2	79.8-126.1	1	1	1	1	25	Yes	SzD	8	2.5	1
Monti_TZ_BOX_2008	74.68	55.4-74.7	Noncoop	108.2	79.8-126.1	1	1	1	1	25	Yes	SzD	9	4.1	1
Monti_TZ_BOX_2008	74.68	55.4-74.7	Noncoop	108.2	79.8-126.1	1	1	1	1	25	Yes	SzD	10	1.7	1
Monti_TZ_BOX_2008	74.68	55.4-74.7	Noncoop	108.2	79.8-126.1	1	1	1	1	25	Yes	SzD	11	2.6	1
Monti_TZ_BOX_2008	74.68	55.4-74.7	Noncoop	108.2	79.8-126.1	1	1	1	1	25	Yes	SzD	12	3.4	1
Monti_TZ_BOX_2008	74.68	55.4-74.7	Noncoop	108.2	79.8-126.1	1	1	1	1	25	Yes	SzD	13	6.4	1
Monti_TZ_BOX_2008	74.68	55.4-74.7	Noncoop	108.2	79.8-126.1	1	1	1	1	25	Yes	SzD	14	2.4	1
Monti_TZ_BOX_2008	74.68	55.4-74.7	Noncoop	108.2	79.8-126.1	1	1	1	1	25	Yes	SzD	15	2.6	1

## Sheet: Variables
DogID	ID of each dog
CI	Cephalic index, measured individually
CI_fig	Cephalic index groups; used only for figure
BreedGroup	Breed function groups: cooperative, non-cooperative, mixed breed
Age	Age (month) of each dog
Age_fig	Age groups; used only for figure
Greet	Greeting behaviour: 1: greet immediately in a friendly way; 0: no greeting behaviour
Play	Playfulness with a human: 1: high; 0: low
Sex	1: male; 2: female
Neutered	1: yes; 2: no
Weight	Weight of each dog, measured individually
DogSchool	Previous dog school attendance (yes/no)
Exp	ID of experimenter who conducted the test
Trial	Trial number
LEC	Latency to form eye contact
Event	Occurred event: 1: yes; 0: no
